# Supplementary material for: Recreational Fish-Finders—An Inexpensive Alternative to Scientific Echo-Sounders for Unravelling the Links between Marine Top Predators and Their Prey
Source: PLoS One. 2015 Nov 23;10(11):e0140936. doi: 10.1371/journal.pone.0140936 (PMC4658084; doi:10.1371/journal.pone.0140936)
Supplement: S2 File — (TXT) [file pone.0140936.s002.txt]

rm(list=ls())
library(plot3D)
library(moments)
library(plyr)
library(EMT)
color <- rgb(190, 190, 190, alpha=90, maxColorValue=255) 
setwd("C:/Users/User1/Documents/PhD/FishMethodsChapter/Rfiles")
df<-read.csv("matcheddB.csv") #this file must have the outputs of the pixel counts from the FISH software outputs as well as the corresponding SES Sv values = Sv_mean.
df$sum<-df$b+df$c+df$d+df$e+df$f+df$g+df$h+df$i+df$j+df$k+df$l+df$m+df$n+df$o+df$p #these are the pixel fields used

###calculate skewness of pixel types
df$skew<-apply(df[,5:19],1,skewness)
### select 3 schools: 1 min skewness (s1); 1 closest to 0 (s2); 1 max (s3)
s1<-df[df$RegionID=="77",]
s2<-df[df$RegionID=="78",]
s3<-df[df$RegionID=="27",]
 
####################################loop through dB start and increments values######################################
#####################################################################################################################
dB<-seq(-70,-60,0.5) #sequence of starting dB values, i.e. weakest pixel
di<-seq(0.1,2,0.1) #sequence of dB interval (di) values between pixels, e.g. pixe b = 64.5, pixel c = 65.5, di = 1

results <- matrix(NA, nrow=0, ncol=3)
colnames(results) <- c("dB", "di", paste("RSv",1,sep=""))

for (i in dB){
  for (ii in di){
    lin <-(s1$b*(10^(i/10)))+(s1$c*(10^((i+ii)/10)))+(s1$d*(10^((i+2*ii)/10)))+
  (s1$e*(10^((i+3*ii)/10)))+(s1$f*(10^((i+4*ii)/10)))+(s1$g*(10^((i+5*ii)/10)))+(s1$h*(10^((i+6*ii)/10)))+
  (s1$i*(10^((i+7*ii)/10)))+(s1$j*(10^((i+8*ii)/10)))+(s1$k*(10^((i+9*ii)/10)))+(s1$l*(10^((i+10*ii)/10)))+
  (s1$m*(10^((i+11*ii)/10)))+(s1$n*(10^((i+12*ii)/10)))+(s1$o*(10^((i+13*ii)/10)))+(s1$p*(10^((i+14*ii)/10)))
  lin2<-s1$b+s1$c+s1$d+s1$e+s1$f+s1$g+s1$h+s1$i+s1$j+s1$k+s1$l+s1$m+s1$n+s1$o+s1$p
  sv<-lin/lin2
  Sv<-10*log10(sv)
  RSv<-sqrt((s1$Sv_mean-Sv)^2)
    results <- rbind(results, c(i, ii, RSv))
    rm(sv)
  }
}

s1df<-as.data.frame(results)

results <- matrix(NA, nrow=0, ncol=3)
colnames(results) <- c("dB", "di", paste("RSv",1,sep=""))

for (i in dB){
  for (ii in di){
    lin <-(s2$b*(10^(i/10)))+(s2$c*(10^((i+ii)/10)))+(s2$d*(10^((i+2*ii)/10)))+
      (s2$e*(10^((i+3*ii)/10)))+(s2$f*(10^((i+4*ii)/10)))+(s2$g*(10^((i+5*ii)/10)))+(s2$h*(10^((i+6*ii)/10)))+
      (s2$i*(10^((i+7*ii)/10)))+(s2$j*(10^((i+8*ii)/10)))+(s2$k*(10^((i+9*ii)/10)))+(s2$l*(10^((i+10*ii)/10)))+
      (s2$m*(10^((i+11*ii)/10)))+(s2$n*(10^((i+12*ii)/10)))+(s2$o*(10^((i+13*ii)/10)))+(s2$p*(10^((i+14*ii)/10)))
    lin2<-s2$b+s2$c+s2$d+s2$e+s2$f+s2$g+s2$h+s2$i+s2$j+s2$k+s2$l+s2$m+s2$n+s2$o+s2$p
    sv<-lin/lin2
    Sv<-10*log10(sv)
    RSv<-sqrt((s1$Sv_mean-Sv)^2)
    results <- rbind(results, c(i, ii, RSv))
    rm(sv)
  }
}

s2df<-as.data.frame(results)

results <- matrix(NA, nrow=0, ncol=3)
colnames(results) <- c("dB", "di", paste("RSv",1,sep=""))

for (i in dB){
  for (ii in di){
    lin <-(s3$b*(10^(i/10)))+(s3$c*(10^((i+ii)/10)))+(s3$d*(10^((i+2*ii)/10)))+
      (s3$e*(10^((i+3*ii)/10)))+(s3$f*(10^((i+4*ii)/10)))+(s3$g*(10^((i+5*ii)/10)))+(s3$h*(10^((i+6*ii)/10)))+
      (s3$i*(10^((i+7*ii)/10)))+(s3$j*(10^((i+8*ii)/10)))+(s3$k*(10^((i+9*ii)/10)))+(s3$l*(10^((i+10*ii)/10)))+
      (s3$m*(10^((i+11*ii)/10)))+(s3$n*(10^((i+12*ii)/10)))+(s3$o*(10^((i+13*ii)/10)))+(s3$p*(10^((i+14*ii)/10)))
    lin2<-s3$b+s3$c+s3$d+s3$e+s3$f+s3$g+s3$h+s3$i+s3$j+s3$k+s3$l+s3$m+s3$n+s3$o+s3$p
    sv<-lin/lin2
    Sv<-10*log10(sv)
    RSv<-sqrt((s1$Sv_mean-Sv)^2)
    results <- rbind(results, c(i, ii, RSv))
    rm(sv)
  }
}

s3df<-as.data.frame(results)

#############map optimal increment values for 3 scenarios at -65dB for matched RFF schools##############################
###############################################################################################################################
i<--65
ii<-1.4
df$s1_sv<-((df$b*(10^(i/10)))+(df$c*(10^((i+ii)/10)))+(df$d*(10^((i+2*ii)/10)))+
  (df$e*(10^((i+3*ii)/10)))+(df$f*(10^((i+4*ii)/10)))+(df$g*(10^((i+5*ii)/10)))+(df$h*(10^((i+6*ii)/10)))+
  (df$i*(10^((i+7*ii)/10)))+(df$j*(10^((i+8*ii)/10)))+(df$k*(10^((i+9*ii)/10)))+(df$l*(10^((i+10*ii)/10)))+
  (df$m*(10^((i+11*ii)/10)))+(df$n*(10^((i+12*ii)/10)))+(df$o*(10^((i+13*ii)/10)))+(df$p*(10^((i+14*ii)/10))))/df$sum
df$s1_Sv<-10*log10(df$s1_sv)

ii<-1.3
df$s2_sv<-((df$b*(10^(i/10)))+(df$c*(10^((i+ii)/10)))+(df$d*(10^((i+2*ii)/10)))+
             (df$e*(10^((i+3*ii)/10)))+(df$f*(10^((i+4*ii)/10)))+(df$g*(10^((i+5*ii)/10)))+(df$h*(10^((i+6*ii)/10)))+
             (df$i*(10^((i+7*ii)/10)))+(df$j*(10^((i+8*ii)/10)))+(df$k*(10^((i+9*ii)/10)))+(df$l*(10^((i+10*ii)/10)))+
             (df$m*(10^((i+11*ii)/10)))+(df$n*(10^((i+12*ii)/10)))+(df$o*(10^((i+13*ii)/10)))+(df$p*(10^((i+14*ii)/10))))/df$sum
df$s2_Sv<-10*log10(df$s2_sv)

ii<-0.9
df$s3_sv<-((df$b*(10^(i/10)))+(df$c*(10^((i+ii)/10)))+(df$d*(10^((i+2*ii)/10)))+
             (df$e*(10^((i+3*ii)/10)))+(df$f*(10^((i+4*ii)/10)))+(df$g*(10^((i+5*ii)/10)))+(df$h*(10^((i+6*ii)/10)))+
             (df$i*(10^((i+7*ii)/10)))+(df$j*(10^((i+8*ii)/10)))+(df$k*(10^((i+9*ii)/10)))+(df$l*(10^((i+10*ii)/10)))+
             (df$m*(10^((i+11*ii)/10)))+(df$n*(10^((i+12*ii)/10)))+(df$o*(10^((i+13*ii)/10)))+(df$p*(10^((i+14*ii)/10))))/df$sum
df$s3_Sv<-10*log10(df$s3_sv)
  
############calculate regressions between SES and RFF sv for 3 scenarios#######################################################
###############################################################################################################################
df$ses_sv<-10^(df$Sv_mean/10)
#s1
sv1<-df$s1_sv
ls<-log10(df$ses_sv)
m1<-lm(ls~sv1)
summary(m1)
par(mfrow=c(2,2))
plot(m1)
x1 <- seq(min(sv1), max(sv1), length.out=100)
p1<- predict(m1, newdata = data.frame(sv1=x1),interval = 'confidence')
#s2
sv2<-df$s2_sv
m2<-lm(ls~sv2)
summary(m2)
par(mfrow=c(2,2))
plot(m2)
x2 <- seq(min(sv2), max(sv2), length.out=100)
p2<- predict(m2, newdata = data.frame(sv2=x2),interval = 'confidence')
#s3
sv3<-df$s3_sv
m3<-lm(ls~sv3)
summary(m3)
par(mfrow=c(2,2))
plot(m3)
x3 <- seq(min(sv3), max(sv3), length.out=100)
p3<- predict(m3, newdata = data.frame(sv3=x3),interval = 'confidence')

############apply corrected sv values for 3 scenarios converted to (big) Sv##########################################################################
#####################################################################################################################################################
df$s1_svc<-10^(predict(m1, newdata = data.frame(sv1=df$s1_sv)))
df$s2_svc<-10^(predict(m2, newdata = data.frame(sv2=df$s2_sv)))
df$s3_svc<-10^(predict(m3, newdata = data.frame(sv3=df$s3_sv)))
df$s1_Svc<-10*log10(df$s1_svc)
df$s2_Svc<-10*log10(df$s2_svc)
df$s3_Svc<-10*log10(df$s3_svc)

######################################################################################################################################################
###########create bins for Sv and calculate descriptor stats and correlations#########################################################################

breaks <- c(-62,-58,-54,-50,-46,-42,-38,-34,-30)
df$sSvbin <- cut(df$Sv_mean,breaks)
df$s1bin <- cut(df$s1_Sv,breaks)
df$s1cbin <- cut(df$s1_Svc,breaks)
d1<-ddply(df,.(df$sSvbin),summarise,
          count=length(X))
colnames(d1)[1]<-"bin"
d2<-ddply(df,.(df$s1bin ),summarise,
          count=length(X))
colnames(d2)[1]<-"bin"
d3<-ddply(df,.(df$s1cbin ),summarise,
          count=length(X))
colnames(d3)[1]<-"bin"
ds1<-merge(d1,d2,by="bin",all.x=T)
ds2<-merge(ds1,d3,by="bin",all.x=T)
rownames(ds2)<-ds2$bin
s1<-t(data.matrix(ds2[,c(2,3,4)]))
s1[is.na(s1)] = 0
rownames(s1)<-c("SES","RFF","RFFcorr")

df$s2bin <- cut(df$s2_Sv,breaks)
df$s2cbin <- cut(df$s2_Svc,breaks)
d2<-ddply(df,.(df$s2bin ),summarise,
          count=length(X))
colnames(d2)[1]<-"bin"
d3<-ddply(df,.(df$s2cbin ),summarise,
          count=length(X))
colnames(d3)[1]<-"bin"
ds1<-merge(d1,d2,by="bin",all.x=T)
ds2<-merge(ds1,d3,by="bin",all.x=T)
rownames(ds2)<-ds2$bin
s2<-t(data.matrix(ds2[,c(2,3,4)]))
s2[is.na(s2)] = 0
rownames(s2)<-c("SES","RFF","RFFcorr")

df$s3bin <- cut(df$s3_Sv,breaks)
df$s3cbin <- cut(df$s3_Svc,breaks)
d2<-ddply(df,.(df$s3bin ),summarise,
          count=length(X))
colnames(d2)[1]<-"bin"
d3<-ddply(df,.(df$s3cbin ),summarise,
          count=length(X))
colnames(d3)[1]<-"bin"
ds1<-merge(d1,d2,by="bin",all=T)
ds2<-merge(ds1,d3,by="bin",all=T)
rownames(ds2)<-ds2$bin
s3<-t(data.matrix(ds2[,c(2,3,4)]))
s3[is.na(s3)] = 0
rownames(s3)<-c("SES","RFF","RFFcorr")


###############################################################################

range(df$Sv_mean) #-53.68216 -31.53648
IQR(df$Sv_mean) #8.6
median (df$Sv_mean) # -45.3

range(df$s1_Sv) #-56.67080 -46.18586
IQR(df$s1_Sv) #2.6
median (df$s1_Sv) # -48.1
range(df$s1_Svc) #-53.98984 -37.95901
IQR(df$s1_Svc) #6.5
median (df$s1_Svc) # -44.2

range(df$s2_Sv) #-57.36990 -47.56722
IQR(df$s2_Sv) #2.5
median (df$s2_Sv) # -49.4
range(df$s2_Svc) #-54.07463 -38.03798
IQR(df$s2_Svc) #6.5
median (df$s2_Svc) # -44.2

range(df$s3_Sv) #-60.01199 -53.06549
IQR(df$s3_Sv) #2
median (df$s3_Sv) #-54.5
range(df$s3_Svc) #-54.43135 -38.39681
IQR(df$s3_Svc) #6.2
median (df$s3_Svc) # -44

######################################################################################################################################################
###########regressions SES Sv and corrected RFF Sv#########################################################################################################
SVS<-df$Sv_mean
SV1<-df$s1_Svc
SV2<-df$s2_Svc
SV3<-df$s3_Svc
m1s<-lm(SVS~SV1)
summary(m1s)
xs1 <- seq(min(SV1), max(SV1), length.out=100)
ps1<- predict(m1s, newdata = data.frame(SV1=xs1),interval = 'confidence')
m1s<-lm(SVS~SV1)
summary(m1s)
xs1 <- seq(min(SV1), max(SV1), length.out=100)
ps1<- predict(m1s, newdata = data.frame(SV1=xs1),interval = 'confidence')

plot(SV1,SVS)

######################################################################################################################################################
###########plot#######################################################################################################################################


par(mfrow=c(3,3))

par(mar=c(5,5,3,2))
scatter2D(colvar = s1df$RSv1, x = s1df$di, y = s1df$dB,
          col=NULL,
          pch=19,cex=1.2,xlab="",ylab=expression(bold(paste("S"[v]," (dB)"))),cex.lab=1.5,cex.axis=1.2,font.lab=2,
          main="1.) skewness = -0.4",clab=expression(bold(paste("S"[v]," diff"))),xlim=c(0.1,2))
abline(-65,0,lwd=2)
abline(v=1.4,lwd=2)
mtext("a.",3,0.7,at=0,cex=1.6)

par(mar=c(5,5,3,2))
scatter2D(colvar = s2df$RSv1, x = s2df$di, y = s2df$dB,
          col=NULL,
          pch=19,cex=1.2,xlab="pixel colour steps (dB)",ylab="",cex.lab=1.5,cex.axis=1.2,font.lab=2,
          main="2.) skewness = -0.01",clab=expression(bold(paste("S"[v]," diff"))),xlim=c(0.1,2))
abline(-65,0,lwd=2)
abline(v=1.3,lwd=2)

par(mar=c(5,5,3,2))
scatter2D(colvar = s3df$RSv1, x = s3df$di, y = s3df$dB,
          col=NULL,
          pch=19,cex=1.2,xlab="",ylab="",cex.lab=1.5,cex.axis=1.2,font.lab=2,
          main="3.) skewness = 3.5",clab=expression(bold(paste("S"[v]," diff"))),xlim=c(0.1,2))
abline(-65,0,lwd=2)
abline(v=0.9,lwd=2)


par(mar=c(5,5,2,2))
plot(sv1,ls,xlab="",ylab=expression(bold(paste("log"[10]," (SES s"[v],")"))),cex.lab=1.5,cex.axis=1.2,
     main=expression(paste("log"[10],"y = -5.56 + 73152.74*x")))
lines(x1,p1[,1], type='l',lwd=2)
polygon(c(rev(x1), x1), c(rev(p1[ ,3]), p1[,2]), col = color, border = NA)
points(sv1,ls,ylab="",pch=21,bg="grey",cex=1.5)
text(-5.25,-3.5,expression(paste("log"[10],"y = 2.92 + 1.52*log"[10],"x")),cex=1.1)
mtext("b.",3,0.7,at=0.000001,cex=1.6)

par(mar=c(5,5,2,2))
plot(sv2,ls,ylab="",xlab=expression(bold(paste("RFF s"[v]))),cex.lab=1.5,cex.axis=1.2,
     main=expression(paste("log"[10],"y = -5.59 + 102300*x")))
lines(x2,p2[,1], type='l',lwd=2)
polygon(c(rev(x2), x2), c(rev(p2[ ,3]), p2[,2]), col = color, border = NA)
points(sv2,ls,ylab="",pch=21,bg="grey",cex=1.5)


par(mar=c(5,5,2,2))
plot(sv3,ls,xlab="",ylab="",cex.lab=1.5,cex.axis=1.2,
     main=expression(paste("log"[10],"y = -5.85 + 407000*x")))
lines(x3,p3[,1], type='l',lwd=2)
polygon(c(rev(x3), x3), c(rev(p3[ ,3]), p3[,2]), col = color, border = NA)
points(sv3,ls,ylab="",pch=21,bg="grey",cex=1.5)


par(mar=c(7.5,5,1,2))
barplot(s1, beside = T, ylab="no. schools",xaxt="n",cex.lab=1.5,cex.axis=1.2,font.lab=2,
col = c("black", "red","blue")
,space=c(0,0.1),border=NA,ylim=c(0,30),axis.lty=1,offset=0.2)
axis(1,at=c(2,5,8,11,14,17),label=c("-54/-50","-50/-46","-46/-42","-42/-38","-38/-34","-34/-30"),las=3,cex.axis=1.2)
mtext("c.",3,0.7,at=-0.8,cex=1.6)

par(mar=c(7.5,5,1,2))
barplot(s2, beside = T,cex.lab=1.5,cex.axis=1.2,xaxt="n",
col = c("black", "red","blue"),
space=c(0,0.1),border=NA,ylim=c(0,30),axis.lty=1,offset=0.2)
axis(1,at=c(2,5,8,11,14,17),label=c("-54/-50","-50/-46","-46/-42","-42/-38","-38/-34","-34/-30"),las=3,cex.axis=1.2)
mtext(expression(bold(paste("S"[v], "(dB)"))),1,6.5,cex=1.1,font.lab=2)

par(mar=c(7.5,5,1,2))
barplot(s3, beside = T,cex.lab=1.5,cex.axis=1.2,,xaxt="n",
col = c("black", "red","blue"),
legend = rownames(s1),,space=c(0,0.1),border=NA,ylim=c(0,30),axis.lty=1,offset=0.2)
axis(1,at=c(2,5,8,11,14,17,20,23),label=c("-62/-58","-58/-54","-54/-50","-50/-46","-46/-42","-42/-38","-38/-34","-34/-30"),las=3,cex.axis=1.2)

################################################################################################################################################
####################wilcox test#################################################################################################################
#s1
wilcox.test(df$Sv_mean,df$s1_Sv,paired=T) #V=561, p = 0.00017
wilcox.test(df$Sv_mean,df$s1_Svc,paired=T)#V=338, p = 0.94

wilcox.test(df$Sv_mean,df$s2_Sv,paired=T) #V=609, p = 2.054e-06
wilcox.test(df$Sv_mean,df$s2_Svc,paired=T) #V=338, p = 0.94

wilcox.test(df$Sv_mean,df$s3_Sv,paired=T) #V=666, p = 2.91e-11
wilcox.test(df$Sv_mean,df$s3_Svc,paired=T) #V=338, p = 0.94
