# Supplementary material for: Recreational Fish-Finders—An Inexpensive Alternative to Scientific Echo-Sounders for Unravelling the Links between Marine Top Predators and Their Prey
Source: PLoS One. 2015 Nov 23;10(11):e0140936. doi: 10.1371/journal.pone.0140936 (PMC4658084; doi:10.1371/journal.pone.0140936)
Supplement: S3 File — (CSV) [file pone.0140936.s003.csv]

RegionID	Pings500	Sv_mean	NASC	Sv_max	Sv_min	Depth_mean	Ping_S	Ping_E	Ping_n	Dist_S	Dist_E	Date_S	Time_S	Date_E	Time_E	Lat_S	Lon_S	Lat_E	Lon_E	Lat_M	Lon_M	Exclude_below_line_depth_mean	Uncorrected_length	Uncorrected_thickness	Uncorrected_perimeter	Uncorrected_area	Attack_angle	Corrected_length	Corrected_thickness	Corrected_perimeter	Corrected_area	Image_compactness	Corrected_mean_amplitude	Corrected_MVBS	Coefficient_of_variation	Horizontal_roughness_coefficient	Vertical_roughness_coefficient	threedarea	threedvolume	Int100	Int300	EDSU500	Select
2	306	-33.51059	60361.14441	-23.659076	-64.94487	5.098485	338	358	20	0.00958	0.023818	20140515	30:19.9	20140515	30:29.9	-33.93121545	25.66696606	-33.93142963	25.66689933	-33.93128314	25.66691437	16.620209	28.045468	5.5	92.809358	73.192419	12.289305	26.947688	4.75	89.113798	60.73735	10.404572	0.000391	-34.076058	189.428251	0.001758477	0.001418094	512.006066	100.523706	0	1	1	1
3	306	-52.66754	626.73838	-43.861011	-64.803762	12.866279	509	516	7	0.18055	0.187512	20140515	31:45.5	20140515	31:49.0	-33.93332223	25.66890255	-33.93342868	25.66895764	-33.93336583	25.6689275	16.888404	14.906378	6.5	68.48809	40.359902	6.321557	13.485375	5.75	64.146082	32.299475	10.137595	0.00000493	-53.070504	209.587838	0.0000611	0.0000307	310.163617	45.242962	1	1	1	1
4	264	-52.721084	415.905138	-42.320584	-64.356921	12.188462	598	615	17	0.271276	0.288213	20140515	32:29.9	20140515	32:38.5	-33.93464707	25.66976637	-33.93485428	25.66999401	-33.93474878	25.66985227	17.152354	33.028163	9.5	108.327317	61.853366	6.178224	31.712602	8.75	104.196195	54.700997	15.794236	0.000005	-53.00619	204.25212	0.0000179	0.0000345	1109.941076	81.858346	1	1	1	1
5	264	-42.080558	9446.055638	-30.655672	-63.674899	5.581522	621	633	12	0.294234	0.30685	20140515	32:41.4	20140515	32:47.4	-33.93491981	25.6700856	-33.93506839	25.67026482	-33.9349994	25.67018072	17.27975	25.140918	7.5	77.75442	87.757755	10.004718	24.163815	6.75	74.300214	75.912341	5.787059	0.0000567	-42.467245	226.604273	0.000558939	0.000283472	652.423015	170.253041	1	1	2	1
6	264	-38.242685	25590.99923	-26.316607	-64.94487	6.514078	706	770	64	0.380873	0.446107	20140515	33:23.9	20140515	33:55.9	-33.93601746	25.67120762	-33.93677708	25.67213087	-33.93643857	25.67163394	17.598793	122.639162	11	306.94633	484.88651	11.061701	121.377613	10.25	302.923232	447.178279	16.329564	0.000141	-38.520747	207.88828	0.000792869	0.000555415	4976.482148	1735.20955	1	1	2	1
7	261	-35.854824	36217.89436	-25.223021	-64.933111	5.85	910	926	16	0.590585	0.607259	20140515	35:05.9	20140515	35:13.9	-33.938676	25.673868	-33.93886178	25.67411701	-33.93877189	25.6740003	18.140068	32.892845	7	92.529387	104.689931	11.708035	31.693257	6.25	88.630211	90.064227	6.94067	0.000236	-36.279041	186.381979	0.001353424	0.00113154	792.331431	247.625927	1	1	3	1
99	0	0	0	0	0	0	0	0	0	0	0	0	00:00.0	0	00:00.0	0	0	0	0	0	0	0	0	0	0	0	0	0	0	0	0	0	0	0	0	0	0	0	0	0	0	4	0
8	257	-31.536482	210799.0753	-19.625745	-64.921352	15.183612	1429	1488	59	1.126356	1.188611	20140515	39:25.4	20140515	39:55.0	-33.94552286	25.68058394	-33.94627009	25.68143268	-33.94589685	25.68101488	19.144099	117.285678	12.501994	313.862098	817.859645	12.747167	113.893624	11.751994	305.57799	746.56132	9.953339	0.000669	-31.746915	189.673358	0.003338526	0.002254817	5353.908687	4452.592578	0	0	5	0
9	257	-32.271167	142116.7253	-22.953537	-64.897834	15.727528	1560	1575	15	1.264363	1.280157	20140515	40:31.9	20140515	40:39.5	-33.94727509	25.68234301	-33.94750233	25.68250284	-33.94737788	25.68241958	20.519472	31.21289	11	102.807475	171.801629	12.646236	27.727372	10.25	94.33644	142.211002	4.979846	0.000571	-32.432692	189.452424	0.003828115	0.001515173	1136.82227	830.142743	1	1	5	0
99	0	0	0	0	0	0	0	0	0	0	0	0	00:00.0	0	00:00.0	0	0	0	0	0	0	0	0	0	0	0	0	0	0	0	0	0	0	0	0	0	0	0	0	0	0	6	0
99	0	0	0	0	0	0	0	0	0	0	0	0	00:00.0	0	00:00.0	0	0	0	0	0	0	0	0	0	0	0	0	0	0	0	0	0	0	0	0	0	0	0	0	0	0	7	0
99	0	0	0	0	0	0	0	0	0	0	0	0	00:00.0	0	00:00.0	0	0	0	0	0	0	0	0	0	0	0	0	0	0	0	0	0	0	0	0	0	0	0	0	0	0	8	0
99	0	0	0	0	0	0	0	0	0	0	0	0	00:00.0	0	00:00.0	0	0	0	0	0	0	0	0	0	0	0	0	0	0	0	0	0	0	0	0	0	0	0	0	0	0	9	0
10	361	-51.554459	816.108752	-41.509214	-64.839039	27.711538	3188	3199	11	2.739149	2.746739	20140515	52:21.0	20140515	52:24.9	-33.96517209	25.70212804	-33.96525376	25.70224431	-33.96520979	25.70217925	30.262477	15.482048	6	77.275917	41.399757	7.103954	12.041759	5.25	68.895338	28.175222	13.4061	0.0000065	-51.867701	197.673271	0.000057	0.000019	252.876932	40.200277	0	1	10	0
11	361	-58.438778	59.371861	-46.894829	-64.980147	29.676667	3206	3283	77	2.751703	2.807955	20140515	52:27.3	20140515	52:54.7	-33.96531046	25.70231679	-33.96583312	25.70325254	-33.96558221	25.70277113	30.723227	105.474313	5.5	314.094749	100.908006	3.010538	103.91463	4.75	309.475382	85.859139	88.767874	0.00000125	-59.038563	201.53316	0.00000811	0.0000151	1974.377969	60.168423	0	1	11	1
12	361	-53.838334	231.527099	-41.250517	-64.980147	30.10503	3290	3354	64	2.813253	2.862082	20140515	52:57.2	20140515	53:19.9	-33.96589155	25.70333222	-33.96655188	25.7038979	-33.96621006	25.70363703	31.224045	91.860437	5.5	278.365863	118.769871	5.646845	88.891	4.75	270.92699	99.258223	58.847523	0.00000362	-54.412293	236.720504	0.0000542	0.0000374	1688.929004	114.707323	0	1	11	1
13	361	-49.160345	1431.877616	-38.569468	-64.839039	28.245652	3375	3395	20	2.877901	2.893364	20140515	53:27.3	20140515	53:34.5	-33.96678692	25.70404157	-33.96700643	25.7042031	-33.96690399	25.70411814	31.584356	29.894348	11	110.55899	83.848751	7.793523	26.046365	10.25	101.363024	68.074713	12.010565	0.0000117	-49.305352	201.351064	0.0000818	0.000055	1067.90097	169.623637	1	1	11	1
14	364	-55.495305	149.476231	-42.144199	-64.615618	30.139831	3463	3486	23	2.944205	2.961946	20140515	53:58.6	20140515	54:06.7	-33.96774769	25.70468407	-33.96797801	25.70490724	-33.96786204	25.70478814	31.835055	34.217971	6	125.027011	42.325357	4.940268	31.617585	5.25	118.326239	34.220246	32.558856	0.00000253	-55.964518	334.136682	0.0000884	0.0000716	663.969287	31.45105	1	1	11	1
15	364	-51.912495	370.615895	-35.65324	-64.933111	31.19359	3511	3583	72	2.980587	3.03383	20140515	54:15.6	20140515	54:41.2	-33.96820219	25.70516623	-33.96881058	25.7059423	-33.96848486	25.70556206	32.439981	99.947757	5.5	321.038126	133.04426	6.524263	96.391904	4.75	312.42642	110.813984	70.095651	0.00000565	-52.482331	427.156126	0.000225823	0.000169061	1831.446167	120.587017	1	1	11	1
16	364	-52.067849	861.979674	-36.723308	-64.956629	29.125	3585	3625	40	3.035253	3.065264	20140515	54:41.9	20140515	54:56.1	-33.96882817	25.70596146	-33.96920401	25.7063587	-33.96901897	25.70616372	32.872922	56.702589	11	271.435098	181.11802	6.501492	53.394154	10.25	263.318227	158.921867	34.719089	0.00000591	-52.281797	361.040799	0.000153049	0.000055	2189.160304	426.900489	1	1	12	1
17	364	-50.126542	1139.622916	-33.254407	-64.82728	30.52551	3626	3670	44	3.06587	3.099564	20140515	54:56.4	20140515	55:12.0	-33.96921105	25.70636743	-33.96963127	25.70681612	-33.96941147	25.7065855	33.108633	63.714558	9	302.298064	172.317829	7.302901	59.818511	8.25	293.005969	148.29912	46.068545	0.0000091	-50.408752	432.57956	0.000338904	0.000335715	1974.01085	212.497678	1	1	12	1
18	364	-53.179565	460.310992	-37.958001	-64.980147	32.196529	3674	3793	119	3.102378	3.189688	20140515	55:13.5	20140515	55:55.8	-33.96966785	25.70685152	-33.97061857	25.70817255	-33.97017388	25.70747951	33.897454	163.008449	6	560.971331	361.923267	5.930818	159.672733	5.25	552.7999	310.202434	78.393643	0.00000425	-53.713357	339.53271	0.0000765	0.0000759	3353.127392	477.746116	1	1	12	1
19	358	-46.808489	4865.017994	-31.784534	-64.968388	28.303213	3795	3840	45	3.191169	3.224365	20140515	55:56.5	20140515	56:12.4	-33.97063432	25.70819546	-33.97098339	25.70871258	-33.97081042	25.70845478	34.613639	62.814116	17	404.259929	342.305141	8.529997	58.592632	16.25	394.316961	305.213417	40.539411	0.0000204	-46.902541	295.326421	0.000242626	0.000243179	3808.5211	1090.389834	1	1	12	1
20	358	-57.322843	122.251336	-52.292203	-64.427474	32.994898	3849	3864	15	3.230731	3.241464	20140515	56:15.6	20140515	56:20.9	-33.9710463	25.70881548	-33.97115447	25.70898711	-33.97109733	25.70889517	35.200945	21.156593	5.5	81.437171	32.522365	4.094725	18.797561	4.75	75.219108	24.955647	18.041709	0.00000165	-57.814531	94.892589	0.00000197	0.00000347	357.153663	19.510036	1	1	12	1
21	358	-43.773383	6749.168816	-32.972192	-64.486269	27.65625	3869	3883	14	3.245005	3.255807	20140515	56:22.7	20140515	56:27.6	-33.97119168	25.70904233	-33.97131321	25.70920219	-33.97125123	25.7091261	35.253555	21.415584	8	71.503894	79.940961	9.753486	16.696246	7.25	60.565218	56.481511	5.168094	0.0000404	-43.936668	225.650308	0.000253024	0.000230716	484.191143	160.717914	1	1	12	1
22	358	-53.389085	737.360898	-43.719903	-64.968388	28.294643	3892	3906	14	3.262606	3.273393	20140515	56:30.8	20140515	56:35.8	-33.97139428	25.70929764	-33.971538	25.70942635	-33.97145818	25.70935465	35.429302	21.277443	10	105.463352	76.331536	6.123995	18.250319	9.25	97.909105	60.561521	12.596199	0.00000441	-53.552545	179.262007	0.0000228	0.0000188	675.261811	149.385506	1	1	12	1
23	358	-44.181613	5563.775636	-29.526809	-64.991906	26.922535	3955	3975	20	3.310282	3.325003	20140515	56:53.2	20140515	57:00.4	-33.97205602	25.7098238	-33.97225347	25.70999717	-33.97215978	25.7099113	35.658134	28.435704	9.5	90.594142	98.626261	9.522352	23.950949	8.75	80.12463	76.513091	6.677078	0.0000367	-44.347807	314.199091	0.000733897	0.000435749	838.283204	351.800593	1	1	13	1
24	358	-45.507709	6063.047297	-32.478314	-64.70969	26.58125	4100	4107	7	3.420635	3.426282	20140515	57:44.7	20140515	57:47.2	-33.97347113	25.71122016	-33.97353859	25.71129902	-33.97350437	25.71125435	35.980115	11.847272	7.5	42.088185	58.584583	9.605219	7.380654	6.75	31.654949	32.847501	2.427566	0.0000289	-45.391576	260.269961	0.000473318	0.000229059	199.277657	135.742922	1	1	13	1
25	358	-45.399791	5904.81587	-35.018255	-64.568582	27.407895	4129	4138	9	3.441801	3.448524	20140515	57:55.0	20140515	57:58.2	-33.97368544	25.71155456	-33.97374732	25.71166663	-33.97370863	25.71160344	36.840738	13.745208	7.5	50.051522	67.057537	9.508284	9.186377	6.75	39.433861	40.335094	3.067931	0.0000288	-45.399699	194.508747	0.000151837	0.000132185	248.03219	166.475184	1	1	13	1
26	359	-46.570854	5102.521714	-35.982492	-64.862557	25.02907	4177	4184	7	3.4767	3.481965	20140515	58:12.1	20140515	58:14.5	-33.97403684	25.71211149	-33.97409122	25.71219449	-33.97405969	25.71214753	36.911047	11.115914	8	52.39278	59.916142	9.241781	7.069961	7.25	42.800875	34.535338	4.221159	0.0000226	-46.460922	199.163576	0.000211381	0.0000909	205.028875	131.086023	1	1	13	1
27	359	-35.199636	104843.8045	-23.717871	-64.956629	12.030201	4227	4263	36	3.51523	3.540545	20140515	58:29.8	20140515	58:42.6	-33.97440869	25.71273446	-33.97466634	25.71313694	-33.97453949	25.71293221	37.163948	48.106971	12	138.677696	384.031056	11.886391	45.602236	11.25	132.168226	341.283857	4.073132	0.000289	-35.393923	149.397087	0.000870726	0.000603174	2052.100609	2096.763535	1	1	13	1
28	359	-49.691966	771.159097	-37.087836	-64.780244	30.475	4248	4271	23	3.530021	3.546148	20140515	58:37.3	20140515	58:45.4	-33.97456191	25.71296718	-33.97472407	25.71322543	-33.97463901	25.71309435	37.124003	31.276824	7.5	100.265695	52.364427	7.596514	27.230391	6.75	90.672831	41.030812	15.945362	0.00001	-49.987218	274.474946	0.000166466	0.000111132	735.220569	77.5436	1	1	13	1
29	359	-45.693981	6050.517517	-34.489101	-64.874316	29.812667	4301	4336	35	3.568907	3.594039	20140515	58:56.1	20140515	59:08.6	-33.97496343	25.71357626	-33.97516966	25.71401579	-33.97506353	25.71379133	37.554333	47.732003	11.5	204.926952	244.291925	8.949041	43.066066	10.75	194.095079	206.03703	14.550366	0.000026	-45.855056	210.417428	0.000130084	0.000105666	1851.840833	1065.233991	1	1	14	1
30	359	-35.132129	73452.47776	-24.470446	-64.744967	12.2575	4335	4352	17	3.59336	3.606064	20140515	59:08.2	20140515	59:14.3	-33.97516436	25.71400373	-33.97528693	25.71421023	-33.97521204	25.71410266	37.790818	24.873595	11	83.012235	139.42762	11.950927	22.307579	10.25	76.380202	116.518227	3.984354	0.000295	-35.301814	198.533737	0.0012731	0.001157542	914.610732	544.069321	1	1	14	1
31	359	-40.334683	15347.94445	-29.585604	-64.662654	20.85	4421	4433	12	3.658419	3.6673	20140515	59:38.7	20140515	59:43.0	-33.97597451	25.71484374	-33.97608751	25.71495885	-33.9760321	25.71490306	37.817863	17.708074	7	50.560438	68.09385	10.74352	13.786999	6.25	41.218288	47.335644	2.856155	0.0000879	-40.561226	177.174048	0.000408826	0.000283353	344.674976	148.241074	1	1	14	1
32	359	-44.732039	2512.870184	-35.700276	-64.862557	28.596154	4429	4443	14	3.664424	3.675037	20140515	59:41.6	20140515	59:46.6	-33.97605008	25.71492278	-33.97618202	25.71506429	-33.97611565	25.71498654	38.122302	21.139624	5.5	59.950915	37.296761	9.467905	16.403438	4.75	48.978544	24.994225	7.637693	0.0000309	-45.099604	199.79821	0.000214543	0.00010768	311.665328	53.428855	1	1	14	1
33	363	-38.700971	19343.00989	-26.422438	-64.980147	27.851036	4548	4576	28	3.754908	3.776299	20140515	00:23.9	20140515	00:33.8	-33.97721667	25.716055	-33.97748998	25.71633018	-33.97735042	25.71619627	38.509464	41.034843	9	138.664238	137.608179	11.06256	35.64065	8.25	126.375852	109.559117	11.600316	0.000128	-38.914491	262.103999	0.001598756	0.000513711	1176.141447	366.079634	1	1	14	1
34	363	-48.145646	1381.21862	-39.133899	-63.886561	26.565217	4587	4597	10	3.784464	3.791442	20140515	00:37.7	20140515	00:41.3	-33.97758292	25.71644923	-33.97766994	25.71654072	-33.97763065	25.71649211	38.595254	14.186059	6	58.483632	29.652656	8.48807	10.243348	5.25	49.098209	18.734918	10.239285	0.0000145	-48.374401	214.381755	0.000114927	0.000120602	215.110304	24.831586	1	1	14	1
35	363	-48.986117	1261.907925	-41.885502	-64.909593	29.632353	4698	4708	10	3.866046	3.87332	20140515	01:17.2	20140515	01:20.8	-33.97852686	25.71761461	-33.97862526	25.71769925	-33.97857684	25.71765741	39.155411	14.804436	7	47.660127	34.474382	8.229454	10.540978	6.25	37.63321	21.916313	5.142392	0.0000123	-49.109331	139.008882	0.0000415	0.0000167	263.524439	48.017627	1	1	15	1
36	363	-51.287935	1495.220055	-40.462665	-64.933111	32.964286	4743	4754	11	3.900799	3.909363	20140515	01:33.2	20140515	01:37.1	-33.97895821	25.71807439	-33.97905069	25.71820464	-33.97900013	25.71813662	39.338815	17.298622	10	85.637109	79.386534	7.263431	13.114108	9.25	75.768081	55.669308	8.206291	0.00000736	-51.332455	195.564261	0.0000664	0.0000256	485.221998	215.709729	0	1	15	1
37	363	-46.503737	1928.182684	-35.582686	-64.568582	26.25	4813	4824	11	3.953886	3.962133	20140515	01:58.0	20140515	02:01.9	-33.97962301	25.71877125	-33.97972808	25.71887804	-33.97967172	25.71881848	39.372025	16.72827	6.5	50.093207	33.381153	8.952081	12.61852	5.75	40.373707	22.274769	5.823367	0.0000212	-46.736588	239.595645	0.000251753	0.000197926	290.225958	39.777655	1	1	15	1
38	363	-54.502932	339.614413	-45.683654	-64.991906	26.3875	4858	4866	8	3.988142	3.994153	20140515	02:14.0	20140515	02:16.8	-33.9800381	25.71924143	-33.98011105	25.71932418	-33.98007544	25.71928496	39.503557	12.463087	6	51.751509	28.171166	5.869967	9.757314	5.25	44.839963	19.298232	8.290927	0.00000329	-54.822899	155.723278	0.000021	0.0000121	204.903593	39.012882	1	1	15	1
39	363	-55.18013	241.908201	-44.884043	-64.47451	35.493243	4871	4880	9	3.997692	4.003651	20140515	02:18.6	20140515	02:21.8	-33.98015547	25.719371	-33.9802289	25.71945158	-33.98018944	25.71940627	39.805324	12.364476	6	56.826046	22.8105	5.889392	8.712936	5.25	48.022966	14.064738	13.048375	0.0000029	-55.377517	234.809746	0.0000552	0.0000344	182.971656	13.417336	1	1	15	1
99		0	0	0	0	0	0	0	0	0	0	0	00:00.0	0	00:00.0	0	0	0	0	0	0	0	0	0	0	0	0	0	0	0	0	0	0	0	0	0	0	0	0	0	0	16	0
99		0	0	0	0	0	0	0	0	0	0	0	00:00.0	0	00:00.0	0	0	0	0	0	0	0	0	0	0	0	0	0	0	0	0	0	0	0	0	0	0	0	0	0	0	17	0
99		0	0	0	0	0	0	0	0	0	0	0	00:00.0	0	00:00.0	0	0	0	0	0	0	0	0	0	0	0	0	0	0	0	0	0	0	0	0	0	0	0	0	0	0	18	0
99		0	0	0	0	0	0	0	0	0	0	0	00:00.0	0	00:00.0	0	0	0	0	0	0	0	0	0	0	0	0	0	0	0	0	0	0	0	0	0	0	0	0	0	0	19	0
40	361	-53.928683	545.096697	-44.319611	-64.94487	28.17	6718	6725	7	5.380589	5.385971	20140515	13:14.0	20140515	13:16.4	-33.9962774	25.73887771	-33.99633587	25.73895973	-33.99630316	25.73891451	41.394658	11.265499	6	45.312643	35.096655	6.334773	8.147773	5.25	37.577191	22.210701	5.059138	0.00000384	-54.159467	182.832679	0.0000445	0.000014	171.103235	59.687985	0	0	20	0
99		0	0	0	0	0	0	0	0	0	0	0	00:00.0	0	00:00.0	0	0	0	0	0	0	0	0	0	0	0	0	0	0	0	0	0	0	0	0	0	0	0	0	0	0	21	0
41	357	-57.819319	160.229486	-48.047209	-64.792003	37.983333	7305	7314	9	5.821276	5.827425	20140515	16:42.5	20140515	16:45.7	-34.00162316	25.74487091	-34.00169968	25.74495301	-34.00165898	25.74491231	42.351614	12.684704	10	65.650608	27.308912	4.380106	9.779566	9.25	58.340333	19.475356	13.907291	0.00000163	-57.882016	180.808229	0.0000214	0.00000895	361.843957	33.071296	0	0	22	0
42	357	-55.196968	246.037567	-48.399979	-64.768485	38.970588	7359	7367	8	5.861465	5.867821	20140515	17:01.6	20140515	17:04.5	-34.00210282	25.74542658	-34.00218222	25.74551111	-34.00214229	25.74546939	41.024518	13.27721	5	54.098642	25.066995	5.918081	9.248355	4.25	44.540933	14.841537	10.637263	0.00000282	-55.504653	132.00022	0.0000106	0.00000788	157.222032	13.715953	0	0	22	0
99		0	0	0	0	0	0	0	0	0	0	0	00:00.0	0	00:00.0	0	0	0	0	0	0	0	0	0	0	0	0	0	0	0	0	0	0	0	0	0	0	0	0	0	0	23	0
99		0	0	0	0	0	0	0	0	0	0	0	00:00.0	0	00:00.0	0	0	0	0	0	0	0	0	0	0	0	0	0	0	0	0	0	0	0	0	0	0	0	0	0	0	24	0
99		0	0	0	0	0	0	0	0	0	0	0	00:00.0	0	00:00.0	0	0	0	0	0	0	0	0	0	0	0	0	0	0	0	0	0	0	0	0	0	0	0	0	0	0	25	0
99		0	0	0	0	0	0	0	0	0	0	0	00:00.0	0	00:00.0	0	0	0	0	0	0	0	0	0	0	0	0	0	0	0	0	0	0	0	0	0	0	0	0	0	0	26	0
99		0	0	0	0	0	0	0	0	0	0	0	00:00.0	0	00:00.0	0	0	0	0	0	0	0	0	0	0	0	0	0	0	0	0	0	0	0	0	0	0	0	0	0	0	27	0
43	931	-54.463534	311.790958	-43.63759	-64.991906	48.067204	10093	10115	22	7.493887	7.51054	20140515	33:12.4	20140515	33:20.2	-34.02029791	25.76823661	-34.0205353	25.7683997	-34.02042568	25.76829747	50.263891	32.291987	6	113.847606	65.328907	5.654706	27.544225	5.25	102.852081	48.758376	17.26502	0.00000326	-54.86352	188.035231	0.0000238	0.000015	578.428715	70.679464	0	1	28	1
44	352	-61.495089	40.094267	-52.609695	-64.968388	48.154762	10119	10150	31	7.513632	7.537751	20140515	33:21.6	20140515	33:32.6	-34.02057594	25.76843795	-34.02085555	25.76878066	-34.02072163	25.76858329	50.751756	45.868252	5.5	174.029006	60.704792	0.671188	45.304139	4.75	171.400782	51.782092	45.147753	0.000000617	-62.099319	137.949258	0.00000195	0.00000255	860.778647	42.647119	0	1	28	1
45	352	-62.614979	37.310266	-55.490646	-64.968388	47.77551	10162	10192	30	7.54707	7.570563	20140515	33:36.9	20140515	33:47.5	-34.02096733	25.76891075	-34.02122979	25.76926	-34.02109624	25.76908885	50.883191	45.241417	7.5	211.197344	70.468598	-0.640807	45.775753	6.75	210.766017	64.170798	55.087602	0.000000499	-63.021561	90.672238	0.000000915	0.000000916	1235.945341	61.937338	1	1	28	1
99		0	0	0	0	0	0	0	0	0	0	0	00:00.0	0	00:00.0	0	0	0	0	0	0	0	0	0	0	0	0	0	0	0	0	0	0	0	0	0	0	0	0	0	0	29	0
99		0	0	0	0	0	0	0	0	0	0	0	00:00.0	0	00:00.0	0	0	0	0	0	0	0	0	0	0	0	0	0	0	0	0	0	0	0	0	0	0	0	0	0	0	30	0
99		0	0	0	0	0	0	0	0	0	0	0	00:00.0	0	00:00.0	0	0	0	0	0	0	0	0	0	0	0	0	0	0	0	0	0	0	0	0	0	0	0	0	0	0	31	0
99		0	0	0	0	0	0	0	0	0	0	0	00:00.0	0	00:00.0	0	0	0	0	0	0	0	0	0	0	0	0	0	0	0	0	0	0	0	0	0	0	0	0	0	0	32	0
99		0	0	0	0	0	0	0	0	0	0	0	00:00.0	0	00:00.0	0	0	0	0	0	0	0	0	0	0	0	0	0	0	0	0	0	0	0	0	0	0	0	0	0	0	33	0
46	373	-47.171391	4326.444192	-34.900665	-64.756726	40.603503	12440	12454	14	9.220081	9.229922	20140515	47:05.7	20140515	47:10.6	-34.04049014	25.79143009	-34.04061946	25.7915516	-34.04055883	25.79149682	55.910575	19.332887	7.5	58.740295	100.876972	8.947682	12.979061	6.75	44.532644	60.95104	2.589202	0.0000192	-47.178075	175.948568	0.000114359	0.0000777	350.434647	235.023969	0	1	34	1
47	374	-41.591077	21556.46243	-27.892311	-64.94487	51.819307	12796	12809	13	9.476908	9.486175	20140515	49:12.1	20140515	49:16.7	-34.04318552	25.79525651	-34.04330436	25.79537492	-34.04323991	25.79531469	59.987792	18.361762	10	63.172067	132.776869	11.364852	8.049357	9.25	41.047257	53.840738	2.490276	0.0000907	-40.424795	198.564425	0.000740258	0.000369909	297.826212	289.273719	0	1	35	1
48	374	-44.200542	8948.549823	-32.725253	-64.662654	48.232394	12944	12956	12	9.583365	9.59147	20140515	50:04.5	20140515	50:08.8	-34.0446468	25.79639687	-34.04474351	25.79650945	-34.04469314	25.79645941	62.431703	16.28928	9	59.912592	87.751835	10.63991	7.306625	8.25	40.447282	36.081333	3.608164	0.0000484	-43.155169	149.026562	0.000259107	0.000166947	241.118627	156.378971	1	1	35	1
49	363	-41.538805	21713.79483	-29.185799	-64.439233	56.321031	13109	13133	24	9.704423	9.720376	20140515	51:03.0	20140515	51:11.5	-34.04570993	25.79842248	-34.04586604	25.79868	-34.04579146	25.79855716	65.119667	30.909435	10	96.578229	221.33603	10.641688	20.418614	9.25	74.096586	135.247436	3.230409	0.0000724	-41.401825	194.612779	0.000394772	0.000238334	755.48872	726.40185	1	1	36	1
50	39	-52.459832	616.891499	-44.260817	-64.803762	56.857759	13443	13465	22	9.953491	9.969531	20140515	53:01.6	20140515	53:09.4	-34.04870946	25.80157787	-34.04887185	25.80183291	-34.04878692	25.80168213	72.048891	30.940967	6.5	95.33878	80.307999	6.726688	24.258025	5.75	80.472898	55.697392	9.252403	0.00000533	-52.73378	147.742734	0.0000203	0.0000168	557.934586	115.217204	1	1	37	1
51	390	-51.65007	849.634207	-41.850225	-64.921352	73.311224	13764	13780	16	10.176698	10.187836	20140515	54:55.7	20140515	55:01.3	-34.05148808	25.80442429	-34.05159158	25.80460987	-34.05153464	25.80451682	80.174041	21.985831	5.5	76.296045	63.403768	8.001018	11.731682	4.75	54.287746	29.218867	8.026577	0.00000728	-51.381482	172.919518	0.0000451	0.0000274	222.901954	64.230778	0	0	37	1
99		0	0	0	0	0	0	0	0	0	0	0	00:00.0	0	00:00.0	0	0	0	0	0	0	0	0	0	0	0	0	0	0	0	0	0	0	0	0	0	0	0	0	0	0	38	0
99		0	0	0	0	0	0	0	0	0	0	0	00:00.0	0	00:00.0	0	0	0	0	0	0	0	0	0	0	0	0	0	0	0	0	0	0	0	0	0	0	0	0	0	0	39	0
52	386	-48.977131	1170.509003	-36.664513	-64.82728	73.973301	15865	15888	23	11.354362	11.369341	20140515	07:21.7	20140515	07:30.0	-34.04415617	25.81701868	-34.04395912	25.81720241	-34.04405932	25.81710231	78.534779	29.100947	5	86.299132	63.072143	8.523177	18.076526	4.25	62.75029	33.301543	9.409299	0.0000123	-49.103977	228.13472	0.0000995	0.0000923	307.300941	55.064946	0	0	40	0
99		0	0	0	0	0	0	0	0	0	0	0	00:00.0	0	00:00.0	0	0	0	0	0	0	0	0	0	0	0	0	0	0	0	0	0	0	0	0	0	0	0	0	0	0	41	0
99		0	0	0	0	0	0	0	0	0	0	0	00:00.0	0	00:00.0	0	0	0	0	0	0	0	0	0	0	0	0	0	0	0	0	0	0	0	0	0	0	0	0	0	0	42	0
53	384	-48.615416	1700.564516	-39.874715	-64.450992	59.649083	16907	16925	18	12.080823	12.093117	20140515	13:31.8	20140515	13:38.2	-34.03473293	25.82584348	-34.03457525	25.82600048	-34.03465571	25.82591928	70.405564	24.233189	5.5	68.207668	68.682325	8.613351	15.249137	4.75	48.739563	37.325927	5.064573	0.0000135	-48.696185	162.928969	0.0000526	0.0000314	289.733602	81.547862	0	0	43	0
54	386	-49.749048	1613.767866	-36.652754	-64.909593	60.143285	17014	17072	58	12.155295	12.196329	20140515	14:09.8	20140515	14:30.4	-34.03374097	25.82673749	-34.03321649	25.82726567	-34.03348481	25.82700468	70.116102	77.395966	9.5	224.131308	272.945611	7.522556	69.488189	8.75	206.815753	225.711263	15.080097	0.0000101	-49.970148	226.403805	0.0000603	0.0000562	2432.086599	656.502254	0	0	43	0
55	391	-51.463148	971.897514	-39.5925	-64.968388	59.380261	17447	17525	78	12.456715	12.510552	20140515	16:43.4	20140515	17:11.1	-34.02978503	25.8303924	-34.02902682	25.83096619	-34.02939768	25.83067536	67.627509	101.020767	10	282.756071	318.184884	6.779031	93.986901	9.25	267.188338	273.828056	20.746612	0.00000676	-51.697377	176.342089	0.0000261	0.0000197	3477.515329	714.329416	0	0	44	0
56	391	-49.603987	1268.941651	-36.805621	-64.968388	57.670266	17631	17686	55	12.582516	12.621234	20140515	17:48.7	20140515	18:08.3	-34.02798968	25.83165596	-34.02751773	25.83218309	-34.02776736	25.831939	66.746377	72.946605	7.5	199.834764	198.453569	7.582515	65.303372	6.75	183.048298	159.893918	16.675911	0.0000102	-49.923009	251.041658	0.00011367	0.0000633	1763.191037	408.547763	0	1	45	1
57	388	-51.563893	690.447245	-38.734094	-64.933111	58.987903	17802	17828	26	12.7003	12.718984	20140515	18:49.5	20140515	18:58.8	-34.0264435	25.83309243	-34.0261829	25.83329782	-34.02631887	25.83318662	66.147453	36.01447	6.5	111.178086	83.938826	7.042994	28.75433	5.75	95.157808	59.284835	12.154452	0.00000652	-51.855949	253.497028	0.0000923	0.0000469	661.349599	127.916381	0	1	45	1
58	391	-45.673034	4912.804283	-32.019714	-64.968388	53.65812	18158	18296	138	12.947617	13.043253	20140515	20:56.0	20140515	21:45.0	-34.02318201	25.83606743	-34.02195493	25.83727955	-34.02254362	25.83663505	64.640074	178.583181	15	570.594559	747.337367	8.886052	170.244576	14.25	552.417349	676.819765	35.879941	0.0000262	-45.81577	210.970659	0.000153617	0.0000895	9703.940852	3336.815943	0	1	46	0
59	391	-44.954694	5709.976468	-34.630208	-64.991906	53.604271	18436	18459	23	13.139308	13.15474	20140515	22:34.7	20140515	22:42.9	-34.02058691	25.83827307	-34.0203862	25.83846608	-34.0204954	25.83837073	63.763383	29.922526	7	83.670966	121.760344	9.562529	20.955277	6.25	64.236467	76.134761	4.31291	0.0000312	-45.05605	188.467296	0.000208844	0.0000955	523.881917	248.289631	1	1	47	1
60	385	-53.759658	339.052258	-40.603772	-64.991906	55.854651	18609	18631	22	13.260016	13.275269	20140515	23:36.1	20140515	23:43.8	-34.01890637	25.83959453	-34.01869878	25.83977105	-34.01880005	25.83969238	63.331647	29.448666	5	96.528682	53.325088	6.146675	23.450841	4.25	83.033033	36.094689	15.200177	0.00000378	-54.222519	273.770843	0.0000671	0.0000555	398.664302	65.418671	1	1	47	1
61	385	-55.985369	233.104653	-49.446529	-64.874316	61.177184	18880	18903	23	13.448616	13.465366	20140515	25:12.3	20140515	25:20.4	-34.01632411	25.84170498	-34.01609871	25.8419031	-34.0162075	25.84180326	62.481783	32.186868	5.5	81.612341	69.138709	4.998111	26.846782	4.75	69.432169	49.80417	7.702752	0.00000228	-56.422416	100.681342	0.00000402	0.00000339	510.088863	86.389711	0	1	48	1
99		0	0	0	0	0	0	0	0	0	0	0	00:00.0	0	00:00.0	0	0	0	0	0	0	0	0	0	0	0	0	0	0	0	0	0	0	0	0	0	0	0	0	0	0	49	0
62	391	-41.080119	20086.50481	-27.233807	-64.991906	42.967131	19783	19803	20	14.074487	14.08764	20140515	30:32.8	20140515	30:40.0	-34.00733187	25.84783764	-34.00717121	25.84801729	-34.00725092	25.84792367	63.308697	25.726356	11.5	112.700997	154.556828	10.708553	17.672362	10.75	95.093009	99.246486	7.25057	0.0000803	-40.955547	276.169855	0.000897237	0.000593069	759.911549	563.671727	0	0	50	0
99		0	0	0	0	0	0	0	0	0	0	0	00:00.0	0	00:00.0	0	0	0	0	0	0	0	0	0	0	0	0	0	0	0	0	0	0	0	0	0	0	0	0	0	0	51	0
63	699	-53.682155	1432.693976	-42.496969	-64.968388	49.649382	21080	21152	72	14.603896	14.644242	20140515	38:13.5	20140515	38:39.1	-34.00009141	25.85130987	-33.99951466	25.85093094	-33.99982943	25.85121903	58.593749	76.081574	24	486.936702	641.408184	5.797643	71.053364	23.25	475.38028	580.298388	30.989966	0.00000425	-53.71927	155.620958	0.0000138	0.0000123	6607.962822	3677.242496	1	1	52	1
99		0	0	0	0	0	0	0	0	0	0	0	00:00.0	0	00:00.0	0	0	0	0	0	0	0	0	0	0	0	0	0	0	0	0	0	0	0	0	0	0	0	0	0	0	53	0
99		0	0	0	0	0	0	0	0	0	0	0	00:00.0	0	00:00.0	0	0	0	0	0	0	0	0	0	0	0	0	0	0	0	0	0	0	0	0	0	0	0	0	0	0	54	0
64	388	-59.744113	114.293251	-53.47986	-64.850798	59.607143	22236	22249	13	15.394016	15.402513	20140515	45:04.1	20140515	45:08.7	-33.9889451	25.84316869	-33.98883328	25.84306391	-33.98889994	25.84312563	62.315125	17.271471	5.5	104.60331	43.417395	3.205135	13.936168	4.75	96.432704	30.255806	24.458516	0.000000966	-60.150582	99.348316	0.000000775	0.00000157	264.787187	27.839162	0	0	55	0
65	385	-50.176974	2213.849993	-40.580254	-64.886075	46.992991	22597	22606	9	15.643899	15.650804	20140515	47:12.2	20140515	47:15.4	-33.98550702	25.8404268	-33.98540619	25.84035995	-33.98546268	25.8403988	61.773819	14.216667	7	51.036947	76.312345	8.649345	7.109124	6.25	35.321861	34.071798	2.913951	0.000011	-49.589772	136.898098	0.0000497	0.000025	177.728094	137.212029	0	0	56	0
99		0	0	0	0	0	0	0	0	0	0	0	00:00.0	0	00:00.0	0	0	0	0	0	0	0	0	0	0	0	0	0	0	0	0	0	0	0	0	0	0	0	0	0	0	57	0
99		0	0	0	0	0	0	0	0	0	0	0	00:00.0	0	00:00.0	0	0	0	0	0	0	0	0	0	0	0	0	0	0	0	0	0	0	0	0	0	0	0	0	0	0	58	0
66	388	-40.756027	41918.9231	-27.621854	-64.991906	38.854752	23915	23934	19	16.563378	16.575937	20140515	55:00.2	20140515	55:06.9	-33.972824	25.83024498	-33.97264515	25.83011487	-33.97273401	25.83018688	54.568326	24.550599	20	126.520801	278.31482	10.766368	17.227899	19.25	110.3754	187.978113	5.15736	0.0000884	-40.533904	178.666032	0.00035546	0.000230592	1326.548197	1956.663251	0	1	59	0
67	389	-48.413215	2639.728287	-38.66354	-64.956629	37.297059	24252	24261	9	16.796022	16.802707	20140515	56:59.8	20140515	57:03.0	-33.96944956	25.82804021	-33.96935933	25.82796149	-33.96940835	25.82800606	53.674654	13.722758	5.5	38.442043	58.289425	8.863238	7.941643	4.75	25.379813	29.133297	1.759452	0.0000147	-48.33227	189.840563	0.000091	0.000064	150.891213	92.463357	0	1	60	1
68	389	-47.059821	3161.555852	-37.323016	-64.545064	33.70122	24373	24383	10	16.881242	16.887799	20140515	57:42.7	20140515	57:46.3	-33.96827837	25.82707867	-33.96818592	25.82700845	-33.96823152	25.82704215	52.405986	13.281889	6	39.651584	49.926748	9.244418	7.832521	5.25	27.252848	25.762206	2.294198	0.0000201	-46.961148	146.560526	0.0000842	0.0000529	164.48294	72.622044	0	1	60	1
69	384	-47.093463	5681.320208	-37.746339	-64.874316	33.30787	24749	24764	15	17.141445	17.151954	20140515	59:56.3	20140515	00:01.6	-33.96437058	25.82496151	-33.9642214	25.82485828	-33.96430808	25.82490229	50.504869	20.911062	11	75.53145	139.879048	8.755166	15.811476	10.25	63.83228	98.555347	3.28996	0.0000195	-47.10321	149.92323	0.0000722	0.0000481	648.270535	551.423531	1	1	61	1
70	381	-43.705516	11935.85543	-32.784048	-64.756726	34.232249	24940	24952	12	17.27546	17.283394	20140515	01:04.1	20140515	01:08.4	-33.96248144	25.82355318	-33.9623709	25.82346618	-33.96242387	25.82351219	50.199118	15.931306	8.5	52.243299	103.302058	10.144589	9.85438	7.75	38.589448	58.259896	2.034031	0.0000445	-43.520079	178.337184	0.000217487	0.000125336	305.485794	289.299812	0	1	62	1
71	381	-42.584507	15450.92664	-30.808539	-64.980147	22.096154	24980	24987	7	17.30325	17.308531	20140515	01:18.3	20140515	01:20.8	-33.96210119	25.82323562	-33.96202566	25.82318125	-33.9620682	25.82321333	50.620481	11.193679	10	54.508601	72.621037	10.400968	7.171487	9.25	44.964217	43.036859	3.738382	0.0000576	-42.397975	198.382539	0.000370003	0.000230787	265.345029	218.599867	0	1	62	1
99		0	0	0	0	0	0	0	0	0	0	0	00:00.0	0	00:00.0	0	0	0	0	0	0	0	0	0	0	0	0	0	0	0	0	0	0	0	0	0	0	0	0	0	0	63	0
72	400	-53.455169	747.704618	-43.555277	-64.991906	34.563008	25733	25748	15	17.83909	17.850059	20140515	05:45.7	20140515	05:51.0	-33.95475974	25.81723709	-33.95460328	25.81712378	-33.95468584	25.81717824	47.879609	21.529436	6.5	72.306144	83.180677	6.184001	17.795384	5.75	63.33804	60.820734	5.248893	0.00000419	-53.779803	163.041618	0.0000178	0.0000127	409.293831	170.846615	0	1	64	1
73	400	-49.357422	3722.248982	-37.899206	-64.980147	21.5	25760	25788	28	17.857886	17.877756	20140515	05:55.3	20140515	06:05.2	-33.95448565	25.81705616	-33.954187	25.81688367	-33.9543355	25.81697029	47.557196	38.058253	19	167.688187	284.020826	7.623428	35.193366	18.25	160.458413	252.273371	8.121639	0.0000114	-49.422334	186.738409	0.0000661	0.0000339	2569.115711	1594.367572	1	1	64	1
74	383	-48.667319	3143.393839	-32.513591	-64.980147	23.729545	26124	26164	40	18.100975	18.128199	20140515	08:04.5	20140515	08:18.7	-33.95110897	25.81452876	-33.95071915	25.81425468	-33.95089955	25.81440401	46.896268	51.604902	25.5	332.876781	277.146469	7.861585	48.343841	24.75	324.854658	251.996531	33.325277	0.0000135	-48.699173	329.905293	0.000251949	0.000163921	4786.040236	1348.187322	1	1	65	1
75	383	-49.938005	1577.083634	-39.004551	-64.897834	43.238449	26388	26429	41	18.285688	18.314218	20140515	09:38.3	20140515	09:52.8	-33.94859004	25.81243367	-33.94819474	25.81211726	-33.94839768	25.81227652	45.455735	54.158833	8.5	184.020106	193.965052	7.453716	48.525915	7.75	171.25427	158.456734	14.728627	0.00000955	-50.201364	195.337707	0.0000419	0.0000238	1504.303351	547.019036	1	1	66	1
76	383	-52.02256	1127.261208	-41.274035	-64.933111	30.645	26422	26433	11	18.309299	18.317197	20140515	09:50.3	20140515	09:54.3	-33.94826131	25.81217491	-33.94815437	25.81208247	-33.94821322	25.81213401	46.729149	16.139015	8	75.51763	66.462895	6.944636	12.42008	7.25	66.57976	46.352658	7.610268	0.00000606	-52.172262	197.290737	0.0000356	0.0000228	360.182316	124.872202	0	1	66	1
77	383	-53.23898	684.918081	-43.684626	-64.991906	18.481343	26432	26441	9	18.316381	18.323348	20140515	09:53.9	20140515	09:57.1	-33.94816579	25.81209136	-33.9480679	25.81201607	-33.94812071	25.8120563	46.726062	14.277541	6.5	50.422691	47.675767	6.18309	12.281184	5.75	44.929976	36.277637	4.428162	0.00000437	-53.598765	178.052874	0.0000246	0.0000209	282.467237	98.419143	0	1	66	1
78	384	-51.314591	2104.00353	-37.546437	-64.991906	25.958108	26476	26489	13	18.348229	18.356881	20140515	10:09.5	20140515	10:14.1	-33.94773019	25.81172871	-33.94761109	25.81163109	-33.9476684	25.81168295	46.384681	17.243457	13.5	109.021601	113.252395	7.10206	14.021711	12.75	101.078109	86.976212	9.347681	0.00000735	-51.339923	272.168005	0.0000884	0.0000508	715.107275	387.402793	1	1	66	1
79	384	-42.83696	22748.67848	-28.139249	-64.991906	19.151408	26646	26687	41	18.466516	18.495597	20140515	11:09.9	20140515	11:24.5	-33.94607385	25.81046597	-33.94566747	25.81015071	-33.94587706	25.81029083	46.326208	55.11974	26	400.77975	529.670998	9.800919	51.83572	25.25	392.711711	483.744689	25.370068	0.0000516	-42.870043	243.14696	0.00044073	0.000239036	5235.407764	4352.05161	1	1	66	1
80	383	-47.628087	5685.44248	-34.653726	-64.991906	27.16133	26832	26924	92	18.59749	18.661241	20140515	12:16.0	20140515	12:48.6	-33.94420986	25.80915773	-33.94344736	25.80829147	-33.94386325	25.80865934	45.947148	119.504797	13.5	419.012876	910.486492	8.193911	115.613802	12.75	409.730885	831.90602	16.058807	0.0000165	-47.81329	211.871494	0.0000906	0.0000645	5896.303892	5093.741612	1	1	67	1
81	383	-56.99585	385.037561	-46.495024	-64.980147	26.689577	26930	26966	36	18.665876	18.690368	20140515	12:50.8	20140515	13:03.5	-33.94337386	25.80826283	-33.94300739	25.80805286	-33.94318781	25.80816692	45.811706	46.872965	16	215.119178	202.618849	4.00861	45.004908	15.25	209.883064	185.424518	18.905047	0.00000194	-57.132276	167.064034	0.0000119	0.0000059	2745.299385	942.767224	0	1	67	1
82	383	-54.288893	1089.281778	-39.35732	-64.968388	26.524254	26974	27052	78	18.696769	18.751444	20140515	13:06.4	20140515	13:34.0	-33.94291076	25.80799838	-33.94204906	25.80766818	-33.94249164	25.80779272	45.836544	102.461954	17.5	454.821324	696.792876	5.411106	99.955097	16.75	448.30761	650.613057	24.582134	0.00000361	-54.427067	219.66256	0.0000296	0.0000195	6696.991473	3521.339449	1	1	67	1
99		0	0	0	0	0	0	0	0	0	0	0	00:00.0	0	00:00.0	0	0	0	0	0	0	0	0	0	0	0	0	0	0	0	0	0	0	0	0	0	0	0	0	0	0	68	0
83	384	-52.840167	772.614427	-44.366647	-64.921352	39.520992	27591	27609	18	19.13067	19.144857	20140515	16:45.4	20140515	16:51.8	-33.93673238	25.80373859	-33.9365014	25.80368243	-33.93660838	25.80371826	45.225369	27.818685	8.5	100.203164	92.050403	6.406537	23.395029	7.75	89.855852	70.582243	9.10306	0.00000496	-53.049013	169.020902	0.0000195	0.000012	725.245892	183.501619	0	0	69	1
84	378	-51.02493	992.044061	-38.075591	-64.980147	41.360294	28078	28112	34	19.474702	19.499967	20140515	19:38.4	20140515	19:50.5	-33.931748	25.80059721	-33.93134072	25.80047396	-33.93155287	25.80052976	44.221036	48.171408	7	179.467825	143.502578	7.029832	43.090384	6.25	167.805778	114.612691	19.551102	0.00000728	-51.377888	252.737373	0.0000718	0.0000459	1077.259606	309.405268	0	1	70	1
85	378	-45.276785	6281.319603	-35.124086	-64.498028	37.827844	28136	28152	16	19.518321	19.528755	20140515	19:59.0	20140515	20:04.7	-33.93105692	25.80033851	-33.93090018	25.80025027	-33.93097496	25.80029597	43.970436	20.606277	7	61.01689	101.173008	9.475525	14.336044	6.25	46.976424	62.845826	2.794304	0.000029	-45.369176	157.997542	0.0000868	0.0000633	358.401106	229.655695	0	1	70	1
86	378	-54.177036	528.527638	-45.130981	-64.721449	34.334416	28334	28345	11	19.659089	19.666513	20140515	21:09.2	20140515	21:13.1	-33.92892997	25.79923515	-33.92881455	25.79918225	-33.92887813	25.7992108	44.265001	15.014933	5.5	53.190286	47.784041	6.108056	11.351219	4.75	44.362857	31.19844	5.019914	0.00000353	-54.516588	175.94571	0.00000974	0.00000862	215.673152	72.266484	0	1	70	1
87	391	-49.234046	1461.259712	-37.746339	-64.956629	38.171296	28562	28580	18	19.818989	19.83184	20140515	22:30.1	20140515	22:36.5	-33.92656833	25.79782067	-33.9263671	25.7977327	-33.92644721	25.79776814	43.776324	24.816682	6.5	79.347744	69.275265	7.948646	19.512667	5.75	67.239715	48.184306	7.46683	0.0000112	-49.510911	204.572449	0.0000853	0.0000576	448.791346	123.602255	0	1	71	0
88	391	-39.878298	35707.34086	-27.892311	-64.862557	38.287931	28703	28720	17	19.916784	19.929633	20140515	23:20.1	20140515	23:26.1	-33.92532141	25.7966114	-33.92516345	25.79643852	-33.92523179	25.79652532	43.865654	25.094492	11.5	90.87063	197.604714	10.994058	17.725083	10.75	74.631811	130.472138	3.397194	0.000105	-39.79177	185.133162	0.000496398	0.00034283	762.178549	836.183503	1	1	71	0
89	377	-44.179718	15777.44202	-34.171608	-64.815521	31.254348	28745	28756	11	19.944861	19.951929	20140515	23:35.0	20140515	23:38.8	-33.92497316	25.79623821	-33.92487638	25.79615778	-33.92493451	25.79620327	43.475363	14.4748	13.5	74.986062	138.71627	9.997776	9.00722	12.75	62.550902	81.523353	3.819225	0.0000412	-43.852186	148.455941	0.000152115	0.0000923	459.368242	644.396349	1	1	72	1
90	391	-46.859634	3108.826797	-35.147604	-64.803762	38.332418	29480	29492	12	20.461933	20.470378	20140515	27:55.9	20140515	28:00.2	-33.91781936	25.79095625	-33.91769396	25.7908803	-33.9177615	25.79091567	43.44595	17.078102	5.5	50.754078	60.229095	9.135486	10.953235	4.75	37.004344	33.361076	3.266296	0.0000201	-46.973011	223.544873	0.000210037	0.00009	208.111465	93.278563	0	1	73	0
91	374	-56.458777	184.001134	-45.918833	-64.650895	36.132353	29674	29691	17	20.597912	20.608466	20140515	29:04.8	20140515	29:10.8	-33.91588028	25.78957146	-33.91572333	25.789476	-33.91581398	25.78952777	42.61141	21.036566	8.5	71.462528	39.110833	4.66353	18.093986	7.75	64.077368	30.671799	10.652713	0.00000214	-56.687225	208.085132	0.0000251	0.000012	560.913571	50.792028	1	1	74	0
99		0	0	0	0	0	0	0	0	0	0	0	00:00.0	0	00:00.0	0	0	0	0	0	0	0	0	0	0	0	0	0	0	0	0	0	0	0	0	0	0	0	0	0	0	75	1
92	324	-59.614175	77.905737	-52.045264	-64.980147	27.30814	30355	30367	12	21.0827	21.091733	20140515	33:06.4	20140515	33:10.7	-33.90931593	25.78419492	-33.90920361	25.78407429	-33.90925492	25.7841319	42.393804	17.892289	5	57.973682	30.61544	2.500944	16.700108	4.25	54.089319	24.289177	9.585182	0.000000951	-60.218667	144.25984	0.0000048	0.00000306	283.901835	33.580503	0	1	76	1
93	324	-56.967536	205.779392	-50.575391	-64.968388	31.75	30374	30381	7	21.096343	21.10263	20140515	33:13.2	20140515	33:15.6	-33.90914816	25.78401021	-33.90907582	25.7839189	-33.90911904	25.78397414	43.053008	13.306736	6.5	51.598002	31.401747	4.626182	10.74178	5.75	44.968091	22.423997	7.176059	0.00000187	-57.270188	111.20275	0.00000511	0.00000409	247.06094	40.876237	0	1	76	1
94	324	-53.013936	471.668347	-42.544005	-64.897834	14.630435	30473	30514	41	21.169536	21.19761	20140515	33:48.3	20140515	34:02.8	-33.90813991	25.78321526	-33.90769927	25.78302849	-33.90793756	25.78313835	42.353444	53.198502	7	229.546959	116.732992	6.023971	51.658867	6.25	224.967689	101.209451	39.793246	0.00000452	-53.447846	195.631343	0.0000356	0.0000252	1291.471668	181.188558	1	1	76	1
