# Supplementary material for: Recreational Fish-Finders—An Inexpensive Alternative to Scientific Echo-Sounders for Unravelling the Links between Marine Top Predators and Their Prey
Source: PLoS One. 2015 Nov 23;10(11):e0140936. doi: 10.1371/journal.pone.0140936 (PMC4658084; doi:10.1371/journal.pone.0140936)
Supplement: S4 File — (CSV) [file pone.0140936.s004.csv]

OBJECTID_12	OBJECTID	Site	Time_	Date_	PicRef	Lat_dms	Long_dms	Lat_dd	Long_dd	BotAltitude	TopDepth	MeanAlititude	MeanDepth	Area	Volume	Perimeter	MaxCalDiam	MinCalDiam	MaxCalAngle	Energy_mean	Energy_sd	Energy_skew	Energy_kurt	On_Boundary	a	b	c	d	e	f	g	h	i	j	k	l	m	n	o	p	Sv_uncorr	sat_lin	sat_lin_mean	linear_correction	MeanSv_CL	BotDepth	LeftLat	LeftLon	RightLat
1	2	SC_calibration_May2014	1899/12/30 13:39:00	2014/06/15 00:00	fec00008.png	25h40m11.22s	33h56m4.52s	25.66978333	-33.93458833	3.966666667	8.901754386	5.976164216	11.32559017	29.61777778	21.23333333	24.63870483	10.78898615	3.872640828	21.57130719	-50.11815068	8.36028892	1.874667996	-0.260166483	FALSE	64	16	18	22	20	11	21	11	21	25	21	26	21	25	23	45	-53.67979359	0.001397135	4.29E-06	9.91E-06	-50.03955154	133.3508772	25.66883626	-33.93547306	25.66890529
2	3	SC_calibration_May2014	1899/12/30 13:37:00	2014/06/15 00:00	fec00005.png	25h40m4.63s	33h55m55.27s	25.66795333	-33.93201833	8.866666667	3.301754386	10.59014434	6.011610047	40.23444444	22.70333333	30.84202815	13.78445179	4.433333333	2.910837826	-43.38810198	7.122427974	4.550168716	-1.681175213	FALSE	48	10	6	10	3	8	6	14	16	6	5	4	11	13	83	174	-50.9310218	0.002977997	8.07E-06	0.000112566	-39.48591379	77.35087719	25.66759314	-33.93240216	25.66768243
3	9	SC_calibration_May2014	1899/12/30 13:39:00	2014/06/15 00:00	fec00008.png	25h40m11.22s	33h56m4.52s	25.66978333	-33.93458833	10.26666667	2.368421053	13.01346285	4.288291537	53.24666667	31.79555556	34.88934309	15.74438171	4.666666667	173.1909498	-48.86625514	8.792627685	1.737333372	-0.313598836	TRUE	62	12	24	29	27	24	28	25	43	34	31	22	23	23	39	138	-52.83653793	0.002716544	5.20E-06	1.79E-05	-47.47858477	70.35087719	25.66967578	-33.9346888	25.66978333
4	21	SC_calibration_May2014	1899/12/30 13:38:00	2014/06/15 00:00	fec00006.png	25h40m7.63s	33h55m58.03s	25.66878667	-33.93278667	9.333333333	2.368421053	12.34771574	4.487371983	85.80444444	19.05555556	54.54557864	25.71752537	4.892957644	11.51383118	-48.82656827	8.593601994	1.758526666	-0.326702562	TRUE	54	10	14	12	18	15	15	13	20	21	17	17	12	15	28	69	-52.92137501	0.001510616	5.10E-06	1.68E-05	-47.75930662	75.01754386	25.66819395	-33.93338888	25.66836109
5	42	SC_calibration_May2014	1899/12/30 13:39:00	2014/06/15 00:00	fec00008.png	25h40m11.22s	33h56m4.52s	25.66978333	-33.93458833	3.966666667	6.335087719	7.667812591	9.400608462	187.67	63.86333333	80.01123492	38.05909148	6.766666667	2.108095312	-47.09672131	8.369518607	2.148655965	-0.694309984	FALSE	185	30	43	41	38	31	41	52	50	40	45	55	55	76	107	284	-52.28922221	0.005832231	5.90E-06	2.80E-05	-45.52956373	131.0175439	25.66911236	-33.93521514	25.66937401
6	52	SC_calibration_May2014	1899/12/30 13:38:00	2014/06/15 00:00	fec00007.png	25h40m9.23s	33h56m1.37s	25.66923	-33.933715	2.566666667	7.035087719	6.322704361	10.51238336	165.62	65.44222222	73.59640821	34.5404272	6.297631348	1.161241908	-47.23446894	7.971274472	2.25120829	-0.662490807	FALSE	130	38	36	36	37	41	40	42	55	52	78	73	83	74	113	274	-52.41464705	0.006147947	5.74E-06	2.51E-05	-45.99814447	142.6842105	25.66865631	-33.9342745	25.66888957
7	83	SC_calibration_May2014	1899/12/30 13:38:00	2014/06/15 00:00	fec00007.png	25h40m9.23s	33h56m1.37s	25.66923	-33.933715	1.166666667	2.835087719	8.338532338	8.729888714	145.9111111	57.71111111	45.67368864	16.7691847	12.9604199	21.20922613	-45.54988914	8.013137425	2.629768205	-0.977160902	FALSE	112	21	25	30	22	31	33	44	33	42	40	36	56	51	106	378	-51.62112245	0.006526737	6.88E-06	5.26E-05	-42.79220644	159.0175439	25.6689794	-33.9339594	25.669085
8	34	SC_calibration_May2014	1899/12/30 15:04:00	2014/06/15 00:00	fec00179.png	25h48m32.75s	34h3m15.39s	25.80909833	-34.054275	0	71.76666667	0	74.48085792	53.51888889	32.93888889	39.97664614	18.68561538	3.619946904	15.9453959	-53.24375	6.866734615	2.242195634	0.09733842	FALSE	61	33	31	35	37	36	46	45	48	41	52	59	29	22	15	15	-55.59830851	0.001498884	2.76E-06	3.71E-06	-54.30696678	778.3333333	25.80483251	-34.05212137	25.8049796
9	84	SC_calibration_May2014	1899/12/30 14:59:00	2014/06/15 00:00	fec00168.png	25h48m6.74s	34h2m56.17s	25.80187167	-34.04893667	3.033333333	55.37017544	10.1483	61.78854211	762.2222222	291.7133333	198.6595954	96.28301454	11.2915019	3.195234281	-50.79704632	7.797417124	1.920117128	-0.088653691	TRUE	467	225	197	244	237	319	319	360	351	346	373	416	355	333	339	477	-54.05918552	0.019207866	3.93E-06	7.87E-06	-51.03922112	689.0350877	25.80108189	-34.04854602	25.80187167
0	0	0	0	1900/01/00 00:00	0	0	0	0	0	0	0	0	0	0	0	0	0	0	0	0	0	0	0	0	0	0	0	0	0	0	0	0	0	0	0	0	0	0	0	0	0	0	0.00E+00	0.00E+00	0	0	0	0	0
10	22	SC_calibration_May2014	1899/12/30 14:57:00	2014/06/15 00:00	fec00164.png	25h47m55.24s	34h2m45.43s	25.79867667	-34.04595167	11.2	45.80350877	13.76144902	48.60872642	30.43444444	18.18444444	24.06488945	10.78898615	3.580770927	21.57130719	-55.44057377	5.646117308	2.581762507	0.112212245	FALSE	49	14	27	24	19	26	24	34	31	32	26	14	8	3	2	1	-57.19084964	0.000544202	1.91E-06	2.16E-06	-56.66550286	511.7017544	25.79701567	-34.04514445	25.79709834
11	64	SC_calibration_May2014	1899/12/30 14:58:00	2014/06/15 00:00	fec00166.png	25h48m0.12s	34h2m51.64s	25.80003333	-34.04767833	3.5	52.57017544	7.628454416	56.84172102	101.92	47.80222222	41.70319788	17.24931561	7.553492159	23.09682192	-53.73199446	6.589506361	2.3967464	0.207336115	FALSE	75	37	44	51	55	59	68	81	93	82	58	62	42	33	24	14	-55.85841617	0.002083886	2.60E-06	3.35E-06	-54.75361032	609.7017544	25.79828001	-34.04681484	25.79841429
12	30	SC_calibration_May2014	1899/12/30 14:56:00	2014/06/15 00:00	fec00162.png	25h47m48.22s	34h2m41.23s	25.79672667	-34.044785	0	53.73684211	2.620086183	56.95008926	65.27888889	44.15444444	37.91392713	16.29996592	5.831288233	13.24051992	-50.75789474	7.851729473	1.893386211	-0.179263484	TRUE	86	31	29	40	41	43	49	41	51	49	52	59	63	65	55	57	-54.04158341	0.002858773	3.94E-06	7.95E-06	-50.99474715	595.7017544	25.79496491	-34.04393124	25.7950957
0	0	0	0	1900/01/00 00:00	0	0	0	0	0	0	0	0	0	0	0	0	0	0	0	0	0	0	0	0	0	0	0	0	0	0	0	0	0	0	0	0	0	0	0	0	0	0	0.00E+00	0.00E+00	0	0	0	0	0
0	0	0	0	1900/01/00 00:00	0	0	0	0	0	0	0	0	0	0	0	0	0	0	0	0	0	0	0	0	0	0	0	0	0	0	0	0	0	0	0	0	0	0	0	0	0	0	0.00E+00	0.00E+00	0	0	0	0	0
13	69	SC_calibration_May2014	1899/12/30 14:54:00	2014/06/15 00:00	fec00157.png	25h47m35.48s	34h2m31.67s	25.79318833	-34.04213	7.233333333	39.73684211	12.28006696	44.25677514	111.1211111	77.80111111	45.40358502	20.23687503	7.92026136	20.94265055	-52.21640489	7.461263057	1.990734529	0.067124145	FALSE	159	57	67	70	83	101	88	106	97	89	114	98	89	76	75	60	-54.85384899	0.004153544	3.27E-06	5.16E-06	-52.87033965	493.0350877	25.79156186	-34.04135156	25.79171988
0	0	0	0	1900/01/00 00:00	0	0	0	0	0	0	0	0	0	0	0	0	0	0	0	0	0	0	0	0	0	0	0	0	0	0	0	0	0	0	0	0	0	0	0	0	0	0	0.00E+00	0.00E+00	0	0	0	0	0
0	0	0	0	1900/01/00 00:00	0	0	0	0	0	0	0	0	0	0	0	0	0	0	0	0	0	0	0	0	0	0	0	0	0	0	0	0	0	0	0	0	0	0	0	0	0	0	0.00E+00	0.00E+00	0	0	0	0	0
0	0	0	0	1900/01/00 00:00	0	0	0	0	0	0	0	0	0	0	0	0	0	0	0	0	0	0	0	0	0	0	0	0	0	0	0	0	0	0	0	0	0	0	0	0	0	0	0.00E+00	0.00E+00	0	0	0	0	0
0	0	0	0	1900/01/00 00:00	0	0	0	0	0	0	0	0	0	0	0	0	0	0	0	0	0	0	0	0	0	0	0	0	0	0	0	0	0	0	0	0	0	0	0	0	0	0	0.00E+00	0.00E+00	0	0	0	0	0
14	1	SC_calibration_May2014	1899/12/30 14:46:00	2014/06/15 00:00	fec00141.png	25h46m46.61s	34h1m49.74s	25.77961333	-34.03048333	7.466666667	43.47017544	9.59754902	45.77262642	48.12888889	35.60666667	35.76618735	16.12871835	3.462874043	14.23728047	-46.3968254	7.685474318	2.569146331	-0.843871995	FALSE	54	18	15	17	17	20	17	27	24	26	37	46	39	59	71	167	-52.08636962	0.003711199	6.19E-06	3.36E-05	-44.74248225	479.0350877	25.7780598	-34.02979554	25.7781904
15	27	SC_calibration_May2014	1899/12/30 15:26:00	2014/06/15 00:00	fec00222.png	25h50m2.42s	34h1m31.87s	25.83400667	-34.02551833	3.033333333	57.93684211	6.123934227	60.44624121	44.69888889	24.99	27.85884205	11.51163662	5.56413647	17.70042779	-55.54245283	5.644938983	2.582498266	0.283660226	FALSE	82	31	28	23	32	41	41	40	32	37	28	28	7	5	2	2	-57.27712429	0.000705714	1.87E-06	2.10E-06	-56.77023281	635.3684211	25.83333762	-34.0253199	25.83343493
16	77	SC_calibration_May2014	1899/12/30 15:25:00	2014/06/15 00:00	fec00220.png	25h49m57.33s	34h1m37.57s	25.83259167	-34.02710333	0.233333333	54.67017544	5.492955326	60.37722011	380.24	138.8877778	102.5794802	47.20316609	10.34480672	176.8830114	-54.93329965	6.421728981	2.565204149	0.37633625	FALSE	277	135	160	173	185	237	216	207	228	195	184	146	75	58	37	38	-56.58549336	0.004991616	2.20E-06	2.59E-06	-55.86911491	656.3684211	25.83190192	-34.02689175	25.83231051
0	0	0	0	1900/01/00 00:00	0	0	0	0	0	0	0	0	0	0	0	0	0	0	0	0	0	0	0	0	0	0	0	0	0	0	0	0	0	0	0	0	0	0	0	0	0	0	0.00E+00	0.00E+00	0	0	0	0	0
0	0	0	0	1900/01/00 00:00	0	0	0	0	0	0	0	0	0	0	0	0	0	0	0	0	0	0	0	0	0	0	0	0	0	0	0	0	0	0	0	0	0	0	0	0	0	0	0.00E+00	0.00E+00	0	0	0	0	0
0	0	0	0	1900/01/00 00:00	0	0	0	0	0	0	0	0	0	0	0	0	0	0	0	0	0	0	0	0	0	0	0	0	0	0	0	0	0	0	0	0	0	0	0	0	0	0	0.00E+00	0.00E+00	0	0	0	0	0
0	0	0	0	1900/01/00 00:00	0	0	0	0	0	0	0	0	0	0	0	0	0	0	0	0	0	0	0	0	0	0	0	0	0	0	0	0	0	0	0	0	0	0	0	0	0	0	0.00E+00	0.00E+00	0	0	0	0	0
17	18	SC_calibration_May2014	1899/12/30 14:40:00	2014/06/15 00:00	fec00128.png	25h46m10.5s	34h1m17.58s	25.76958333	-34.02155	-0.933333333	45.80350877	1.840810811	48.16269796	20.14444444	7.567777778	25.76569746	12.22497444	2.200217939	23.62937773	-52.93333333	7.165415173	2.297218006	0.264587857	FALSE	14	7	13	7	7	9	6	18	9	8	13	8	3	6	5	6	-55.51655945	0.000350957	2.81E-06	3.84E-06	-54.16097613	509.3684211	25.76945928	-34.02149925	25.7695538
0	0	0	0	1900/01/00 00:00	0	0	0	0	0	0	0	0	0	0	0	0	0	0	0	0	0	0	0	0	0	0	0	0	0	0	0	0	0	0	0	0	0	0	0	0	0	0	0.00E+00	0.00E+00	0	0	0	0	0
18	76	SC_calibration_May2014	1899/12/30 15:30:00	2014/06/15 00:00	fec00230.png	25h50m22.03s	34h1m8.63s	25.83945333	-34.019065	0.933333333	51.63684211	6.131063321	57.17244545	212.66	110.3588889	68.90026336	31.81301271	10.20662109	12.71113257	-50.630296	7.623237779	1.979297399	-0.11378949	FALSE	169	56	79	80	96	109	116	138	126	160	173	136	142	155	112	180	-53.98192851	0.007427674	4.00E-06	8.24E-06	-50.84267376	623.7017544	25.83806925	-34.0187093	25.83834116
19	94	SC_calibration_May2014	1899/12/30 15:29:00	2014/06/15 00:00	fec00228.png	25h50m17.42s	34h1m14.68s	25.83817333	-34.02074333	-1.4	46.73684211	6.786295813	57.45054629	917.0622222	511.1244444	167.5140428	77.49090986	16.25126529	10.05794994	-47.59828097	7.897378442	2.161762293	-0.58755206	TRUE	527	217	209	295	307	324	408	418	483	586	552	638	642	773	1019	1990	-52.50192939	0.049806933	5.62E-06	2.34E-05	-46.31633271	656.3684211	25.83628803	-34.02024014	25.83695523
20	26	SC_calibration_May2014	1899/12/30 15:31:00	2014/06/15 00:00	fec00232.png	25h50m26.98s	34h1m2.99s	25.84082833	-34.01749833	-0.233333333	57.23684211	2.701842219	59.90166655	83.73555556	39.63555556	51.36859434	24.42767101	4.234564096	6.581944655	-52.02076412	7.443138878	2.030043226	0.074091342	FALSE	66	28	32	37	36	49	51	45	65	62	55	37	45	41	46	33	-54.73843371	0.002223385	3.36E-06	5.46E-06	-52.6247324	628.3684211	25.84017907	-34.01733755	25.84039207
21	46	SC_calibration_May2014	1899/12/30 15:31:00	2014/06/15 00:00	fec00232.png	25h50m26.98s	34h1m2.99s	25.84082833	-34.01749833	1.4	54.90350877	4.81918661	58.48432216	243.4211111	97.72777778	89.44258538	42.03174726	6.884911477	2.227046967	-51.92643142	7.228698017	2.135617611	0.050016495	FALSE	154	56	83	77	99	115	115	117	143	170	150	135	116	94	74	97	-54.72188478	0.005532483	3.37E-06	5.51E-06	-52.58897767	619.0350877	25.83932908	-34.01712706	25.83969775
0	0	0	0	1900/01/00 00:00	0	0	0	0	0	0	0	0	0	0	0	0	0	0	0	0	0	0	0	0	0	0	0	0	0	0	0	0	0	0	0	0	0	0	0	0	0	0	0.00E+00	0.00E+00	0	0	0	0	0
0	0	0	0	1900/01/00 00:00	0	0	0	0	0	0	0	0	0	0	0	0	0	0	0	0	0	0	0	0	0	0	0	0	0	0	0	0	0	0	0	0	0	0	0	0	0	0	0.00E+00	0.00E+00	0	0	0	0	0
0	0	0	0	1900/01/00 00:00	0	0	0	0	0	0	0	0	0	0	0	0	0	0	0	0	0	0	0	0	0	0	0	0	0	0	0	0	0	0	0	0	0	0	0	0	0	0	0.00E+00	0.00E+00	0	0	0	0	0
0	0	0	0	1900/01/00 00:00	0	0	0	0	0	0	0	0	0	0	0	0	0	0	0	0	0	0	0	0	0	0	0	0	0	0	0	0	0	0	0	0	0	0	0	0	0	0	0.00E+00	0.00E+00	0	0	0	0	0
0	0	0	0	1900/01/00 00:00	0	0	0	0	0	0	0	0	0	0	0	0	0	0	0	0	0	0	0	0	0	0	0	0	0	0	0	0	0	0	0	0	0	0	0	0	0	0	0.00E+00	0.00E+00	0	0	0	0	0
0	0	0	0	1900/01/00 00:00	0	0	0	0	0	0	0	0	0	0	0	0	0	0	0	0	0	0	0	0	0	0	0	0	0	0	0	0	0	0	0	0	0	0	0	0	0	0	0.00E+00	0.00E+00	0	0	0	0	0
0	0	0	0	1900/01/00 00:00	0	0	0	0	0	0	0	0	0	0	0	0	0	0	0	0	0	0	0	0	0	0	0	0	0	0	0	0	0	0	0	0	0	0	0	0	0	0	0.00E+00	0.00E+00	0	0	0	0	0
0	0	0	0	1900/01/00 00:00	0	0	0	0	0	0	0	0	0	0	0	0	0	0	0	0	0	0	0	0	0	0	0	0	0	0	0	0	0	0	0	0	0	0	0	0	0	0	0.00E+00	0.00E+00	0	0	0	0	0
0	0	0	0	1900/01/00 00:00	0	0	0	0	0	0	0	0	0	0	0	0	0	0	0	0	0	0	0	0	0	0	0	0	0	0	0	0	0	0	0	0	0	0	0	0	0	0	0.00E+00	0.00E+00	0	0	0	0	0
0	0	0	0	1900/01/00 00:00	0	0	0	0	0	0	0	0	0	0	0	0	0	0	0	0	0	0	0	0	0	0	0	0	0	0	0	0	0	0	0	0	0	0	0	0	0	0	0.00E+00	0.00E+00	0	0	0	0	0
22	11	SC_calibration_May2014	1899/12/30 15:41:00	2014/06/15 00:00	fec00257.png	25h51m4.24s	33h59m59.03s	25.85117667	-33.99973167	0.466666667	52.80350877	2.889141717	55.04770039	90.92222222	20.90666667	57.74295902	27.58173711	4.184845213	176.6050765	-55.85714286	6.035938494	2.377035332	0.317320916	TRUE	49	19	29	28	38	37	26	33	28	30	27	23	6	5	6	0	-57.23864972	0.000632674	1.89E-06	2.13E-06	-56.72378495	574.7017544	25.85093138	-33.99969406	25.85117667
23	55	SC_calibration_May2014	1899/12/30 15:45:00	2014/06/15 00:00	fec00260.png	25h51m2.51s	33h59m56.94s	25.85069667	-33.99915	6.533333333	47.43684211	10.52757807	50.90926404	299.88	96.31222222	124.6444372	59.72102738	5.808173136	175.0690447	-53.9475398	6.583205985	2.324900831	0.226026106	TRUE	208	86	93	97	111	129	158	132	169	138	115	110	104	67	22	30	-56.02198812	0.003901253	2.50E-06	3.15E-06	-55.02109169	549.0350877	25.84880032	-33.99886378	25.84933055
24	90	SC_calibration_May2014	1899/12/30 15:40:00	2014/06/15 00:00	fec00253.png	25h51m2.44s	34h0m6.85s	25.85067833	-34.00190167	5.6	40.90350877	13.69410873	50.0760667	610.8666667	236.8877778	120.7009762	54.09006892	13.54131793	11.69771525	-51.23434832	7.602445166	1.995120537	-0.019701573	FALSE	437	178	192	182	227	223	252	307	302	319	332	301	270	242	237	320	-54.34383105	0.014285522	3.68E-06	6.71E-06	-51.73394225	581.7017544	25.84900923	-34.00162835	25.84948256
25	96	SC_calibration_May2014	1899/12/30 15:45:00	2014/06/15 00:00	fec00260.png	25h51m2.51s	33h59m56.94s	25.85069667	-33.99915	-4.2	39.03684211	5.868839815	52.53466896	1444.737778	511.6688889	232.1694032	112.2185368	19.69379672	3.576334375	-51.04884947	7.521729564	2.015095199	-0.075226111	FALSE	919	327	373	402	433	503	565	634	643	691	762	686	673	618	497	672	-54.24274213	0.031920554	3.76E-06	7.09E-06	-51.49241623	626.0350877	25.84966324	-33.99899402	25.85066132
0	0	0	0	1900/01/00 00:00	0	0	0	0	0	0	0	0	0	0	0	0	0	0	0	0	0	0	0	0	0	0	0	0	0	0	0	0	0	0	0	0	0	0	0	0	0	0	0.00E+00	0.00E+00	0	0	0	0	0
0	0	0	0	1900/01/00 00:00	0	0	0	0	0	0	0	0	0	0	0	0	0	0	0	0	0	0	0	0	0	0	0	0	0	0	0	0	0	0	0	0	0	0	0	0	0	0	0.00E+00	0.00E+00	0	0	0	0	0
0	0	0	0	1900/01/00 00:00	0	0	0	0	0	0	0	0	0	0	0	0	0	0	0	0	0	0	0	0	0	0	0	0	0	0	0	0	0	0	0	0	0	0	0	0	0	0	0.00E+00	0.00E+00	0	0	0	0	0
26	6	SC_calibration_May2014	1899/12/30 14:12:00	2014/06/15 00:00	fec00078.png	25h43m33.67s	33h59m9.89s	25.72602	-33.98608167	8.4	27.13684211	10.90689784	29.29661093	24.33666667	21.34222222	19.27172896	7.675212628	4.132710338	160.4633451	-47.68658892	8.01130002	2.00726269	-0.530329347	FALSE	26	8	15	9	16	15	19	18	16	28	21	23	23	25	48	82	-52.56347343	0.002028307	5.54E-06	2.22E-05	-46.5368785	318.0350877	25.72487847	-33.98583752	25.72494235
0	0	0	0	1900/01/00 00:00	0	0	0	0	0	0	0	0	0	0	0	0	0	0	0	0	0	0	0	0	0	0	0	0	0	0	0	0	0	0	0	0	0	0	0	0	0	0	0.00E+00	0.00E+00	0	0	0	0	0
0	0	0	0	1900/01/00 00:00	0	0	0	0	0	0	0	0	0	0	0	0	0	0	0	0	0	0	0	0	0	0	0	0	0	0	0	0	0	0	0	0	0	0	0	0	0	0	0.00E+00	0.00E+00	0	0	0	0	0
0	0	0	0	1900/01/00 00:00	0	0	0	0	0	0	0	0	0	0	0	0	0	0	0	0	0	0	0	0	0	0	0	0	0	0	0	0	0	0	0	0	0	0	0	0	0	0	0.00E+00	0.00E+00	0	0	0	0	0
27	14	SC_calibration_May2014	1899/12/30 14:07:00	2014/06/15 00:00	fec00068.png	25h43m2.34s	33h58m41.89s	25.71731667	-33.97830333	4.9	27.13684211	7.290431714	29.64641039	43.71888889	37.40333333	28.69946713	12.40183678	4.431694259	175.6839725	-45.42251223	7.298133723	3.170361499	-1.076354213	FALSE	53	9	12	18	11	14	21	15	24	26	41	38	63	48	85	209	-51.66933425	0.004316739	6.81E-06	5.01E-05	-43.00414596	320.3684211	25.71503528	-33.97798035	25.71514561
28	20	SC_calibration_May2014	1899/12/30 14:08:00	2014/06/15 00:00	fec00070.png	25h43m8.33s	33h58m47.74s	25.71898167	-33.97992833	9.333333333	25.03684211	11.90104603	27.60246275	91.08555556	36.42333333	49.65558843	22.44370736	5.087736109	176.4236656	-44.69087838	7.351219188	3.235623109	-1.18603959	FALSE	54	8	15	12	14	12	19	22	21	22	27	35	28	49	75	256	-51.36581813	0.004490486	7.30E-06	6.87E-05	-41.62981363	301.7017544	25.71863058	-33.97987279	25.71883001
29	35	SC_calibration_May2014	1899/12/30 14:09:00	2014/06/15 00:00	fec00072.png	25h43m14.71s	33h58m53.02s	25.72075167	-33.981395	5.133333333	28.07017544	8.363518321	30.90665712	51.01444444	24.28222222	46.2328148	22.24634801	3.030797933	12.72435569	-51.98833819	7.296501289	2.095080925	-0.036038946	FALSE	70	13	20	23	22	23	22	31	36	24	43	28	30	26	18	17	-54.77557449	0.001252075	3.33E-06	5.36E-06	-52.70448249	341.3684211	25.71908239	-33.98110768	25.71927524
30	36	SC_calibration_May2014	1899/12/30 14:08:00	2014/06/15 00:00	fec00070.png	25h43m8.33s	33h58m47.74s	25.71898167	-33.97992833	4.666666667	27.37017544	7.852250283	30.25125849	112.1011111	18.23888889	60.7545197	28.94179984	4.979257701	1.385917851	-53.92007435	6.218013046	2.541767624	0.179813895	FALSE	40	9	17	18	20	16	29	35	45	21	22	27	17	11	3	5	-56.0338566	0.000735252	2.49E-06	3.13E-06	-55.04011046	334.3684211	25.71730934	-33.97966376	25.71756694
31	51	SC_calibration_May2014	1899/12/30 14:07:00	2014/06/15 00:00	fec00068.png	25h43m2.34s	33h58m41.89s	25.71731667	-33.97830333	6.3	24.57017544	10.19827322	27.90523555	166.0555556	110.0866667	68.25596275	30.84327768	7.233333333	176.9644309	-45.51906077	7.63244356	2.753455145	-0.98459924	FALSE	115	41	56	47	35	64	69	69	78	76	89	106	120	157	214	686	-51.70691222	0.012872398	6.75E-06	4.82E-05	-43.16771519	318.0350877	25.71678379	-33.97822789	25.71705855
32	54	SC_calibration_May2014	1899/12/30 14:07:00	2014/06/15 00:00	fec00068.png	25h43m2.34s	33h58m41.89s	25.71731667	-33.97830333	5.833333333	25.03684211	9.543410278	28.56009849	330.2055556	205.5277778	127.1131241	60.82843816	6.211767983	4.179569873	-44.11484919	7.253369881	3.666402261	-1.34628862	FALSE	211	54	62	77	62	79	85	101	119	124	148	145	196	222	347	1743	-51.12202862	0.027525476	7.72E-06	9.01E-05	-40.45421534	322.7017544	25.71566183	-33.97806905	25.71620304
33	70	SC_calibration_May2014	1899/12/30 14:08:00	2014/06/15 00:00	fec00070.png	25h43m8.33s	33h58m47.74s	25.71898167	-33.97992833	0.233333333	29.23684211	4.953806356	34.78303575	49.10888889	17.85777778	27.39921728	10.47923873	7.085501213	78.43986921	-51.39932886	7.250313547	2.180998111	-0.039095739	FALSE	13	7	10	18	14	14	20	30	35	28	24	31	28	14	22	20	-54.36217348	0.001153701	3.66E-06	6.64E-06	-51.77716738	395.0350877	25.71830651	-33.97982152	25.71837091
34	7	SC_calibration_May2014	1899/12/30 14:10:00	2014/06/15 00:00	fec00074.png	25h43m20.69s	33h58m58.98s	25.722415	-33.98305	11.2	25.03684211	13.58298307	27.3205257	31.08777778	16.76888889	27.66678463	12.58486746	3.653047204	10.6849124	-47.32971014	8.357608782	2.13064353	-0.65873111	FALSE	16	9	7	14	9	9	18	14	12	13	14	19	21	22	28	83	-52.30271546	0.001718349	5.88E-06	2.77E-05	-45.5806259	297.0350877	25.72209431	-33.98298975	25.72220396
35	37	SC_calibration_May2014	1899/12/30 14:10:00	2014/06/15 00:00	fec00074.png	25h43m20.69s	33h58m58.98s	25.722415	-33.98305	9.1	25.03684211	12.0919802	28.34486191	27.49444444	14.75444444	23.04958627	10.17344037	3.959797975	36.60707481	-49.38592233	8.257555873	1.891991056	-0.366380806	TRUE	43	13	9	12	12	7	20	9	10	11	16	16	21	20	18	34	-53.38380424	0.001046055	4.59E-06	1.20E-05	-49.19668368	313.3684211	25.72234259	-33.9830364	25.722415
0	0	0	0	1900/01/00 00:00	0	0	0	0	0	0	0	0	0	0	0	0	0	0	0	0	0	0	0	0	0	0	0	0	0	0	0	0	0	0	0	0	0	0	0	0	0	0	0.00E+00	0.00E+00	0	0	0	0	0
0	0	0	0	1900/01/00 00:00	0	0	0	0	0	0	0	0	0	0	0	0	0	0	0	0	0	0	0	0	0	0	0	0	0	0	0	0	0	0	0	0	0	0	0	0	0	0	0.00E+00	0.00E+00	0	0	0	0	0
36	28	SC_calibration_May2014	1899/12/30 14:05:00	2014/06/15 00:00	fec00062.png	25h42m46.35s	33h58m28.38s	25.712875	-33.97455	0.933333333	30.83508772	3.819477912	33.78227647	31.63222222	9.582222222	27.70188348	12.84181538	3.449338828	24.70243023	-49.14173228	8.443862244	1.786258157	-0.336220588	FALSE	38	7	4	7	7	4	10	12	8	7	2	7	15	14	7	27	-53.15265754	0.000667749	4.84E-06	1.41E-05	-48.49733281	366.6842105	25.71223345	-33.97448506	25.71233794
37	38	SC_calibration_May2014	1899/12/30 14:04:00	2014/06/15 00:00	fec00061.png	25h42m42.7s	33h58m26.09s	25.71186	-33.973915	7.233333333	23.36842105	10.5888424	26.31291199	26.02444444	9.037777778	22.25261744	9.333333333	3.554023225	143.1301024	-55.344	6.365977066	2.132257739	0.112979988	FALSE	14	14	13	17	11	10	14	14	10	13	15	11	3	6	1	0	-57.05119062	0.000299726	1.97E-06	2.24E-06	-56.49149657	296.6842105	25.71090864	-33.97382533	25.71098183
38	40	SC_calibration_May2014	1899/12/30 14:04:00	2014/06/15 00:00	fec00060.png	25h42m39.41s	33h58m23.62s	25.71094667	-33.97322667	14.93333333	14.73508772	18.0839845	18.11776989	58.52777778	52.75666667	32.63235309	14.10267902	5.137859125	16.33604289	-42.76431718	6.769494925	5.13623784	-1.827448109	FALSE	39	12	10	11	20	22	18	16	18	26	21	22	34	39	86	575	-50.62211254	0.008058824	8.67E-06	0.000164933	-37.8269191	212.6842105	25.70991944	-33.97313804	25.71004078
39	47	SC_calibration_May2014	1899/12/30 14:04:00	2014/06/15 00:00	fec00060.png	25h42m39.41s	33h58m23.62s	25.71094667	-33.97322667	3.266666667	25.46842105	7.317995057	28.650426	58.74555556	43.06555556	36.2559371	16.60769567	5.172928792	24.04422327	-49.81771596	7.805942066	1.940845639	-0.187297839	FALSE	58	27	23	29	34	35	40	57	54	58	61	50	57	49	60	99	-53.54453612	0.003240786	4.42E-06	1.08E-05	-49.66150822	327.0175439	25.71036297	-33.97317631	25.71049896
40	59	SC_calibration_May2014	1899/12/30 14:03:00	2014/06/15 00:00	fec00059.png	25h42m36.58s	33h58m20.6s	25.71016	-33.97239	3.966666667	23.60175439	8.203455481	27.29829891	56.45888889	49.59888889	27.98132994	10.07665068	7.383669558	42.18444332	-48.79400749	7.585468995	2.054771363	-0.385033237	TRUE	58	19	33	24	31	47	36	52	54	61	58	84	69	81	84	120	-53.15014335	0.004129854	4.84E-06	1.42E-05	-48.48951946	315.3508772	25.70889342	-33.97229376	25.70897298
41	60	SC_calibration_May2014	1899/12/30 14:05:00	2014/06/15 00:00	fec00062.png	25h42m46.35s	33h58m28.38s	25.712875	-33.97455	8.166666667	20.56842105	12.64143801	24.02698304	71.43111111	60.97777778	32.84567956	12.76527408	7.816862102	18.10376303	-45.26904297	7.418576811	2.825756256	-0.995067367	FALSE	53	19	24	21	20	28	35	39	44	52	59	60	65	74	122	405	-51.59205997	0.007395345	6.93E-06	5.42E-05	-42.66330623	285.0175439	25.71203492	-33.97446497	25.71214568
42	79	SC_calibration_May2014	1899/12/30 14:03:00	2014/06/15 00:00	fec00059.png	25h42m36.58s	33h58m20.6s	25.71016	-33.97239	1.633333333	23.13508772	6.733493499	29.23492755	96.31222222	71.54	37.47442718	12.83333333	10.70224032	143.1301024	-47.8802521	7.337121337	2.316162392	-0.538900299	FALSE	71	18	35	33	36	41	50	63	75	91	100	120	115	119	135	212	-52.7389775	0.006615663	5.32E-06	1.93E-05	-47.14890952	343.3508772	25.70938121	-33.97233082	25.70949217
43	5	SC_calibration_May2014	1899/12/30 14:06:00	2014/06/15 00:00	fec00064.png	25h42m53.2s	33h58m33.35s	25.71477833	-33.97593	9.8	23.83508772	12.00206897	26.06635209	110.5222222	41.54111111	68.01719778	32.91323611	4.321527165	1.624976358	-49.49748322	8.295582457	1.87035354	-0.324685979	FALSE	109	27	31	38	27	37	31	42	37	34	50	38	50	57	56	99	-53.38110523	0.003002391	4.59E-06	1.21E-05	-49.18873054	282.6842105	25.7138517	-33.97582234	25.71414597
44	15	SC_calibration_May2014	1899/12/30 14:05:00	2014/06/15 00:00	fec00063.png	25h42m50.08s	33h58m30.46s	25.71391167	-33.97512667	3.266666667	30.13508772	6.027392739	32.50769498	21.99555556	11.97777778	19.12357277	7.293299817	4.386417168	7.35237936	-54.65483871	6.32826933	2.251544702	0.090277131	FALSE	36	14	15	16	12	14	15	18	16	15	19	14	7	5	4	0	-56.64438188	0.000398455	2.17E-06	2.54E-06	-55.95155139	352.6842105	25.71344589	-33.97507672	25.71351064
45	66	SC_calibration_May2014	1899/12/30 14:07:00	2014/06/15 00:00	fec00067.png	25h42m58.86s	33h58m39.38s	25.71635	-33.97760667	26.6	2.368421053	31.48044693	6.354640792	38.98222222	30.21666667	26.87408667	11.59175953	5.245918172	49.89909245	-50.02222222	8.680473333	1.671917188	-0.14271798	TRUE	59	22	24	27	30	33	28	35	29	32	29	20	34	20	41	92	-53.46018999	0.002235953	4.51E-06	1.14E-05	-49.41973125	112.3508772	25.71515011	-33.9774451	25.71522302
46	74	SC_calibration_May2014	1899/12/30 14:05:00	2014/06/15 00:00	fec00063.png	25h42m50.08s	33h58m30.46s	25.71391167	-33.97512667	7	20.56842105	12.45504042	25.61338063	114.4966667	103.4444444	40.00754311	14.76651618	9.681622032	174.559668	-43.26751947	6.873006765	4.553489844	-1.630056124	FALSE	53	21	28	30	35	32	35	42	51	64	49	61	89	94	190	1026	-50.82103916	0.015288433	8.28E-06	0.000128566	-38.9087329	310.6842105	25.71371951	-33.97510606	25.71385109
47	80	SC_calibration_May2014	1899/12/30 14:06:00	2014/06/15 00:00	fec00064.png	25h42m53.2s	33h58m33.35s	25.71477833	-33.97593	20.06666667	6.568421053	26.0572763	12.01114475	221.48	147.8166667	65.67129096	29.27101334	11.0839765	8.711437552	-42.72107765	6.880838212	5.135994044	-1.835214165	FALSE	115	32	44	44	47	50	51	58	61	62	59	61	71	91	197	1672	-50.60664895	0.022610411	8.70E-06	0.000168239	-37.74073012	180.0175439	25.71374735	-33.97581022	25.71400614
48	92	SC_calibration_May2014	1899/12/30 14:05:00	2014/06/15 00:00	fec00063.png	25h42m50.08s	33h58m30.46s	25.71391167	-33.97512667	12.83333333	6.801754386	23.03670514	14.33171591	650.9922222	463.1588889	122.619051	55.07309285	16.13333375	5.348272211	-41.55323358	5.987681937	8.06295263	-2.468522782	TRUE	226	94	100	104	102	119	107	125	123	122	144	144	158	204	368	6267	-50.2440855	0.078284221	9.45E-06	0.000273564	-35.6294169	245.3508772	25.71263756	-33.97499005	25.71312841
49	93	SC_calibration_May2014	1899/12/30 16:02:00	2014/06/15 00:00	fec00298.png	25h49m44.53s	33h58m14.91s	25.82903667	-33.97080833	4.9	32.03684211	13.78234401	41.12116477	232.9677778	209.6655556	55.42010353	18.45104634	16.83835482	32.08218716	-48.96664758	7.399142723	2.162610912	-0.404535455	FALSE	176	94	88	107	149	175	164	200	232	277	319	363	364	348	362	433	-53.23388408	0.017452954	4.75E-06	1.33E-05	-48.74734228	500.0350877	25.82721557	-33.97076975	25.82736873
0	0	0	0	1900/01/00 00:00	0	0	0	0	0	0	0	0	0	0	0	0	0	0	0	0	0	0	0	0	0	0	0	0	0	0	0	0	0	0	0	0	0	0	0	0	0	0	0.00E+00	0.00E+00	0	0	0	0	0
50	13	SC_calibration_May2014	1899/12/30 14:00:00	2014/06/15 00:00	fec00053.png	25h42m17.23s	33h58m4.45s	25.704785	-33.96790333	-0.466666667	26.63508772	1.531203408	29.53721764	34.08222222	18.94666667	26.35597026	11.26059994	4.646902345	5.946863054	-52.42636986	7.83534907	2.016238194	0.192854571	TRUE	34	8	14	19	30	24	16	27	28	30	24	22	17	9	18	28	-54.65019031	0.001076244	3.43E-06	5.71E-06	-52.43249507	315.3508772	25.7035261	-33.9678817	25.70362681
51	17	SC_calibration_May2014	1899/12/30 14:01:00	2014/06/15 00:00	fec00054.png	25h42m20.41s	33h58m7.13s	25.70567	-33.96864667	0.7	26.63508772	3.281175468	29.18724558	31.95888889	28.52888889	25.35558568	11.27750958	3.48200008	24.44395478	-45.45762712	7.300474872	3.109209527	-1.091346706	FALSE	36	8	8	12	8	18	14	16	11	22	28	31	36	45	90	141	-51.69887809	0.003300137	6.76E-06	4.86E-05	-43.13286313	317.6842105	25.70525674	-33.96863528	25.70534904
52	32	SC_calibration_May2014	1899/12/30 14:00:00	2014/06/15 00:00	fec00051.png	25h42m14.95s	33h58m1.12s	25.70415333	-33.96697833	-0.233333333	25.93508772	2.04875817	29.48632955	83.3	46.22333333	56.37482065	26.39865316	4.816409047	8.130102354	-49.99783862	8.044297993	1.815433946	-0.14598719	FALSE	87	33	35	27	49	33	49	53	64	53	44	49	52	56	59	106	-53.6441881	0.003292579	4.32E-06	1.01E-05	-49.94117344	317.6842105	25.70344197	-33.96697557	25.703677
53	8	SC_calibration_May2014	1899/12/30 14:01:00	2014/06/15 00:00	fec00055.png	25h42m23.62s	33h58m9.95s	25.70656	-33.96943	4.433333333	23.83508772	6.860413824	26.07467389	39.90777778	33.64666667	30.58462807	13.81404277	3.413949163	15.67952412	-45.9435337	7.500849927	2.868454385	-0.965886945	FALSE	47	11	11	14	18	21	11	16	17	31	40	34	58	43	75	171	-51.86578768	0.003715843	6.51E-06	4.13E-05	-43.84383754	285.0175439	25.70627059	-33.96941894	25.70639013
54	49	SC_calibration_May2014	1899/12/30 14:02:00	2014/06/15 00:00	fec00056.png	25h42m26.85s	33h58m12.67s	25.70745833	-33.970185	0.233333333	25.93508772	4.016096686	29.3856577	85.96777778	66.80333333	37.82620621	15.02782604	7.145025946	25.76932762	-49.36303318	7.818374172	1.942651165	-0.249872923	TRUE	90	42	40	41	46	54	58	92	73	84	87	83	86	94	80	177	-53.36309977	0.005241438	4.61E-06	1.22E-05	-49.13554745	331.6842105	25.70618579	-33.97012364	25.70630739
55	56	SC_calibration_May2014	1899/12/30 14:02:00	2014/06/15 00:00	fec00057.png	25h42m30.4s	33h58m14.95s	25.708445	-33.97081833	0.933333333	25.70175439	4.749884393	29.35186999	47.09444444	31.08777778	39.35993313	18.52172898	2.795826221	19.11972633	-46.96311475	7.777494337	2.234789707	-0.648150016	FALSE	63	9	11	14	15	14	20	29	32	29	31	35	31	46	52	140	-52.2175609	0.00304865	6.00E-06	2.98E-05	-45.25570302	331.6842105	25.70739714	-33.9707594	25.70755432
56	61	SC_calibration_May2014	1899/12/30 14:02:00	2014/06/15 00:00	fec00057.png	25h42m30.4s	33h58m14.95s	25.708445	-33.97081833	1.166666667	25.23508772	5.573076923	28.7620108	159.9577778	77.36555556	59.42755118	26.96691388	7.933333333	9.462322208	-47.89514066	8.249084906	2.01985763	-0.513095761	FALSE	145	38	65	53	46	48	56	71	61	90	75	72	92	86	98	325	-52.65741369	0.006920051	5.42E-06	2.06E-05	-46.86754874	331.6842105	25.7081013	-33.970799	25.70834021
57	62	SC_calibration_May2014	1899/12/30 14:01:00	2014/06/15 00:00	fec00055.png	25h42m23.62s	33h58m9.95s	25.70656	-33.96943	0.233333333	24.06842105	4.719868554	27.7485525	53.84555556	34.3	29.08603396	11.99342412	6.421178767	37.0928373	-44.79375	7.586869311	3.030415825	-1.135568627	FALSE	47	16	7	10	18	16	17	18	20	20	32	28	25	40	55	261	-51.35929316	0.004263235	7.31E-06	6.92E-05	-41.59920089	322.3508772	25.70573162	-33.96939834	25.7058176
58	73	SC_calibration_May2014	1899/12/30 14:03:00	2014/06/15 00:00	fec00058.png	25h42m33.78s	33h58m17.39s	25.70938333	-33.97149833	0.466666667	24.53508772	5.220978441	30.04744261	196.98	95.55	64.36658507	29.5625138	10.09038194	11.84207612	-46.42752171	8.3244329	2.182595665	-0.758481492	FALSE	174	28	56	46	57	73	65	68	63	79	85	69	67	102	144	579	-51.91519833	0.010172133	6.43E-06	3.94E-05	-44.0491205	348.0175439	25.70905863	-33.97147732	25.70931839
59	16	SC_calibration_May2014	1899/12/30 16:04:00	2014/06/15 00:00	fec00302.png	25h49m35.21s	33h58m2.86s	25.82644667	-33.96746167	11.9	35.53684211	14.57307099	37.99710445	23.52	15.68	20.9284387	9.183378705	3.968134708	27.21611156	-56.99315068	4.769212396	2.42539692	0.027877346	FALSE	32	12	25	25	21	29	27	41	29	28	9	6	4	0	0	0	-58.3257851	0.00037641	1.47E-06	1.63E-06	-57.88998871	406.7017544	25.82453082	-33.96745413	25.82460427
60	29	SC_calibration_May2014	1899/12/30 16:04:00	2014/06/15 00:00	fec00302.png	25h49m35.21s	33h58m2.86s	25.82644667	-33.96746167	14.23333333	32.73684211	16.88406863	35.91944014	44.42666667	37.51222222	26.21882088	10.7561352	5.44433353	12.52880771	-49.22374798	7.893603974	2.013588334	-0.353278509	FALSE	38	17	15	30	28	29	31	45	40	42	56	53	53	56	60	96	-53.20315793	0.003113617	4.78E-06	1.36E-05	-48.65331882	385.7017544	25.82590108	-33.96745952	25.82599551
61	88	SC_calibration_May2014	1899/12/30 16:06:00	2014/06/15 00:00	fec00306.png	25h49m28.75s	33h57m49.79s	25.82465333	-33.96383	6.533333333	28.77017544	14.13179916	36.33837628	234.22	176.89	73.47563738	32.72162044	8.44608353	23.09129517	-45.77571189	7.35509006	2.724868384	-0.913451777	FALSE	137	64	63	53	81	90	102	99	124	192	160	210	246	259	396	973	-51.82764674	0.020430308	6.57E-06	4.28E-05	-43.68377108	439.3684211	25.8243428	-33.96383474	25.82462186
0	0	0	0	1900/01/00 00:00	0	0	0	0	0	0	0	0	0	0	0	0	0	0	0	0	0	0	0	0	0	0	0	0	0	0	0	0	0	0	0	0	0	0	0	0	0	0	0.00E+00	0.00E+00	0	0	0	0	0
0	0	0	0	1900/01/00 00:00	0	0	0	0	0	0	0	0	0	0	0	0	0	0	0	0	0	0	0	0	0	0	0	0	0	0	0	0	0	0	0	0	0	0	0	0	0	0	0.00E+00	0.00E+00	0	0	0	0	0
62	72	SC_calibration_May2014	1899/12/30 16:10:00	2014/06/15 00:00	fec00314.png	25h49m9.06s	33h57m26.16s	25.81918333	-33.95726667	21.46666667	17.10350877	26.47083605	22.36600605	83.35444444	68.11	35.78808177	14.90779066	8.558184279	39.92039214	-45.72090909	8.607122795	2.405903329	-0.940381815	FALSE	74	36	41	43	46	55	34	41	44	41	38	45	52	47	77	537	-51.61822486	0.008108751	6.89E-06	5.27E-05	-42.77939348	273.7017544	25.81757557	-33.95734941	25.81767828
63	75	SC_calibration_May2014	1899/12/30 16:08:00	2014/06/15 00:00	fec00310.png	25h49m19.46s	33h57m37.67s	25.82207333	-33.960465	8.633333333	30.87017544	13.77716756	36.45967455	142.7533333	126.0933333	48.48154803	20.14384383	9.296678198	25.37774386	-45.36955504	7.495163814	2.783903362	-0.985584525	FALSE	95	39	47	43	50	63	68	98	86	99	100	132	160	169	222	845	-51.61399223	0.01531614	6.90E-06	5.30E-05	-42.76066174	416.0350877	25.82018981	-33.96052812	25.8203639
64	86	SC_calibration_May2014	1899/12/30 16:08:00	2014/06/15 00:00	fec00310.png	25h49m19.46s	33h57m37.67s	25.82207333	-33.960465	20.06666667	16.17017544	27.9003336	22.56984184	136.0022222	103.6622222	45.39921357	17.99089276	11.50156148	43.42344994	-51.69109103	7.828451901	1.966673298	0.037325466	FALSE	184	83	88	109	106	98	123	130	133	149	130	112	121	105	76	157	-54.48519958	0.006123624	3.56E-06	6.22E-06	-52.06241523	304.0350877	25.82063657	-33.96051315	25.82076242
0	0	0	0	1900/01/00 00:00	0	0	0	0	0	0	0	0	0	0	0	0	0	0	0	0	0	0	0	0	0	0	0	0	0	0	0	0	0	0	0	0	0	0	0	0	0	0	0.00E+00	0.00E+00	0	0	0	0	0
65	25	SC_calibration_May2014	1899/12/30 13:50:00	2014/06/15 00:00	fec00032.png	25h41m15.96s	33h57m11.14s	25.68776667	-33.953095	12.36666667	4.235087719	14.99434568	7.207408707	36.75	16.87777778	32.47584135	15.27397933	3.187617696	18.71173788	-47.16049383	8.248766148	1.900664333	-0.573232902	FALSE	53	7	7	6	7	17	10	21	11	11	10	13	15	17	29	76	-52.24568357	0.001532374	5.96E-06	2.91E-05	-45.3637156	98.35087719	25.68708428	-33.95327246	25.68721095
66	44	SC_calibration_May2014	1899/12/30 16:14:00	2014/06/15 00:00	fec00323.png	25h48m51.01s	33h57m2.24s	25.81416833	-33.95062167	10.5	29.47017544	14.22550953	32.74466591	55.20666667	38.98222222	36.78114046	16.63881005	4.141087737	14.62087399	-50.37977707	7.79445062	1.947933243	-0.176781695	FALSE	50	13	25	35	27	42	49	41	42	50	54	66	48	52	52	70	-53.75858686	0.002802951	4.21E-06	9.43E-06	-50.2544114	364.7017544	25.81257249	-33.9507655	25.8127168
67	98	SC_calibration_May2014	1899/12/30 16:15:00	2014/06/15 00:00	fec00325.png	25h48m46.13s	33h56m56.21s	25.81281333	-33.94894833	3.966666667	12.20350877	18.6806879	27.82282087	430.8188889	276.3055556	83.4207934	31.29103528	17.06343595	107.3540246	-47.52624465	8.742623995	1.897165482	-0.564827901	TRUE	354	133	149	207	216	227	252	193	239	232	237	233	234	255	354	1560	-52.27919233	0.027932819	5.92E-06	2.82E-05	-45.49150499	425.3684211	25.81091359	-33.94913881	25.81107243
68	63	SC_calibration_May2014	1899/12/30 16:12:00	2014/06/15 00:00	fec00318.png	25h48m59.57s	33h57m14.35s	25.81654667	-33.953985	7.233333333	31.80350877	11.43572289	36.00111921	90.37777778	78.78111111	37.15526027	15.31136107	7.716770417	7.883139317	-45.46211553	7.339573895	2.761514935	-0.947865764	FALSE	64	22	28	23	30	37	47	45	62	82	64	80	112	106	152	493	-51.67255683	0.009409499	6.80E-06	4.99E-05	-43.01822876	402.0350877	25.81581997	-33.95403613	25.8159561
69	95	SC_calibration_May2014	1899/12/30 16:12:00	2014/06/15 00:00	fec00318.png	25h48m59.57s	33h57m14.35s	25.81654667	-33.953985	11.43333333	13.60350877	22.9844695	24.21903928	514.3366667	418.1333333	88.0123468	35.38444417	21.09122354	152.0830869	-45.42995799	7.982727848	2.665365584	-0.994704613	FALSE	447	160	170	195	226	208	263	257	292	321	302	316	380	426	689	3028	-51.56161182	0.05048441	6.98E-06	5.59E-05	-42.52733172	357.7017544	25.81620112	-33.95400931	25.81648175
70	41	SC_calibration_May2014	1899/12/30 13:48:00	2014/06/15 00:00	fec00027.png	25h41m4.07s	33h56m58.67s	25.68446333	-33.94963	4.9	9.368421053	8.288087578	12.74700014	101.5388889	38.65555556	49.46438766	21.64850521	5.21777849	7.431407971	-47.83578431	8.177488461	2.046994984	-0.5352917	FALSE	53	24	21	22	31	29	27	28	34	38	39	54	48	42	55	165	-52.59912758	0.003611209	5.50E-06	2.16E-05	-46.66322421	161.3508772	25.68389872	-33.94982659	25.68408292
71	57	SC_calibration_May2014	1899/12/30 13:47:00	2014/06/15 00:00	fec00025.png	25h40m58.79s	33h56m52.66s	25.68299833	-33.94796	1.633333333	11.00175439	5.995106976	14.10664741	143.3522222	67.62	61.78396585	28.13965174	7.052572866	174.2894069	-44.32363474	7.806480794	3.429454471	-1.327480971	FALSE	76	18	31	36	26	36	33	28	35	33	42	43	39	65	112	589	-51.14494696	0.008957851	7.68E-06	8.77E-05	-40.56756339	184.6842105	25.68203333	-33.94834019	25.68227063
72	19	SC_calibration_May2014	1899/12/30 16:17:00	2014/06/15 00:00	fec00327.png	25h48m41.13s	33h56m50.37s	25.811425	-33.947325	9.8	32.03684211	12.2715262	34.69864924	47.80222222	38.71	31.26245431	14.19311257	4.751145882	9.462322208	-48.90743802	8.299787564	1.845051171	-0.362205842	FALSE	58	22	26	29	28	33	46	28	38	44	38	40	46	42	76	117	-53.04960621	0.003235583	4.95E-06	1.52E-05	-48.17334411	371.7017544	25.81009276	-33.94747193	25.81021805
73	39	SC_calibration_May2014	1899/12/30 16:17:00	2014/06/15 00:00	fec00327.png	25h48m41.13s	33h56m50.37s	25.811425	-33.947325	6.066666667	33.67017544	9.540756303	36.4960858	45.35222222	38.54666667	34.29049696	16.0118359	3.617113668	18.6989828	-45.7140625	7.859824012	2.703578922	-0.951965308	FALSE	32	20	16	22	18	13	28	16	34	29	43	35	36	46	66	254	-51.73877967	0.004529693	6.70E-06	4.67E-05	-43.30532296	399.7017544	25.81029322	-33.94744982	25.81042895
74	45	SC_calibration_May2014	1899/12/30 16:18:00	2014/06/15 00:00	fec00329.png	25h48m36.49s	33h56m44.28s	25.810135	-33.94563333	5.6	33.43684211	9.53956229	36.49727982	80.85	65.71444444	49.57223952	23.62319952	4.631355965	16.64503821	-50.46609312	8.075341968	1.834523898	-0.085437879	FALSE	122	34	63	53	51	75	72	71	75	85	77	74	66	68	79	142	-53.82516932	0.004496896	4.14E-06	9.05E-06	-50.43295964	404.3684211	25.80961764	-33.94569583	25.80982
75	82	SC_calibration_May2014	1899/12/30 16:17:00	2014/06/15 00:00	fec00327.png	25h48m41.13s	33h56m50.37s	25.811425	-33.947325	13.76666667	19.90350877	20.57798226	25.69219318	122.7722222	101.1033333	42.9194351	16.43468554	11.33919449	141.3401917	-53.86539724	6.909099619	2.178363862	0.141702524	TRUE	166	77	91	140	130	132	134	143	155	149	152	129	110	74	45	30	-55.81388594	0.004433585	2.62E-06	3.40E-06	-54.67903056	325.0350877	25.81131015	-33.94733767	25.811425
76	91	SC_calibration_May2014	1899/12/30 16:17:00	2014/06/15 00:00	fec00327.png	25h48m41.13s	33h56m50.37s	25.811425	-33.947325	0	28.77017544	8.357950568	38.1455582	596.2211111	288.6644444	117.5234895	54.53664415	14.73319836	17.42714325	-46.00554757	7.47292009	2.63034563	-0.861516342	FALSE	234	110	91	110	127	131	176	188	245	275	293	336	411	413	570	1592	-51.8905164	0.032793288	6.47E-06	4.03E-05	-43.94686814	465.0350877	25.81042478	-33.94743531	25.81089043
0	0	0	0	1900/01/00 00:00	0	0	0	0	0	0	0	0	0	0	0	0	0	0	0	0	0	0	0	0	0	0	0	0	0	0	0	0	0	0	0	0	0	0	0	0	0	0	0.00E+00	0.00E+00	0	0	0	0	0
77	4	SC_calibration_May2014	1899/12/30 13:42:00	2014/06/15 00:00	fec00014.png	25h40m28.26s	33h56m21.17s	25.67451667	-33.93921333	10.5	3.068421053	12.68497375	5.316780633	110.6311111	68.49111111	62.61464849	29.65629032	4.314563498	2.254574966	-41.77495697	6.15808672	8.150415173	-2.478266015	FALSE	56	14	26	25	11	17	15	17	15	20	16	17	22	45	124	818	-50.36975618	0.011038978	9.18E-06	0.000230077	-36.38127571	75.01754386	25.67389448	-33.9396507	25.6741196
78	85	SC_calibration_May2014	1899/12/30 16:21:00	2014/06/15 00:00	fec00335.png	25h48m23.87s	33h56m25.91s	25.80663167	-33.94053167	14	19.43684211	21.27928546	25.92422331	154.6766667	113.68	46.5424062	16.63226449	12.85942894	55.86405992	-46.25246981	8.592665416	2.244039932	-0.824727025	TRUE	147	60	59	73	87	62	85	82	63	79	98	77	87	80	166	783	-51.81588672	0.012777234	6.58E-06	4.33E-05	-43.6341335	332.0350877	25.8047192	-33.94082446	25.80484393
79	89	SC_calibration_May2014	1899/12/30 16:20:00	2014/06/15 00:00	fec00333.png	25h48m27.86s	33h56m32.2s	25.80773833	-33.94227833	10.5	18.97017544	18.5963357	27.44050641	1650.483333	1083.662222	258.4420162	123.0383725	16.30746269	1.956211124	-45.82752215	8.024983489	2.504610265	-0.900248163	FALSE	1221	468	475	530	533	618	681	721	735	858	904	958	954	1141	1729	7133	-51.73540534	0.123644066	6.71E-06	4.69E-05	-43.29079993	355.3684211	25.80618971	-33.94249819	25.80728665
80	97	SC_calibration_May2014	1899/12/30 16:19:00	2014/06/15 00:00	fec00331.png	25h48m32.02s	33h56m38.32s	25.808895	-33.94397833	4.9	10.33684211	20.59476619	24.74207591	785.9055556	618.87	108.850406	37.61952803	29.27407827	134.4974183	-42.95814711	6.927241835	5.068576151	-1.78130024	TRUE	398	109	120	268	153	174	186	210	334	287	296	325	358	576	818	6755	-50.66288145	0.094162698	8.58E-06	0.000156578	-38.05268595	404.3684211	25.80700071	-33.94422688	25.80730913
81	24	SC_calibration_May2014	1899/12/30 13:39:00	2014/06/15 00:00	fec00009.png	25h40m14.08s	33h56m7.23s	25.67057667	-33.93534167	7	3.535087719	9.384057971	6.751029748	42.57555556	17.09555556	33.61551899	15.57052058	3.78909485	160.7504741	-49.79916318	8.475008753	1.818051165	-0.295015519	FALSE	47	16	12	16	18	10	13	17	13	13	24	11	22	21	21	40	-53.5260561	0.001185511	4.44E-06	1.09E-05	-49.60893647	91.35087719	25.67004508	-33.93581568	25.67014813
82	31	SC_calibration_May2014	1899/12/30 13:39:00	2014/06/15 00:00	fec00009.png	25h40m14.08s	33h56m7.23s	25.67057667	-33.93534167	2.566666667	8.668421053	5.147696585	11.92072447	68.54555556	21.01555556	40.3558504	17.62554964	5.253208867	6.842773413	-49.45307443	8.694206228	1.727451213	-0.285603246	TRUE	41	15	21	19	19	22	19	18	13	20	22	24	15	22	31	65	-53.28717744	0.001618458	4.69E-06	1.29E-05	-48.90885323	145.0175439	25.66959528	-33.93621677	25.66971796
83	33	SC_calibration_May2014	1899/12/30 13:40:00	2014/06/15 00:00	fec00010.png	25h40m16.9s	33h56m10.0s	25.67136	-33.93611167	8.4	3.068421053	11.84934811	5.68573961	41.75888889	28.09333333	34.33499153	16.0881599	3.729841338	19.48612957	-44.503386	7.326202229	3.331678294	-1.235310959	FALSE	55	10	8	9	8	13	14	12	17	16	20	23	22	27	66	196	-51.3004998	0.003417047	7.41E-06	7.38E-05	-41.32127998	91.35087719	25.67060236	-33.93675632	25.6707106
84	65	SC_calibration_May2014	1899/12/30 13:39:00	2014/06/15 00:00	fec00009.png	25h40m14.08s	33h56m7.23s	25.67057667	-33.93534167	6.066666667	2.368421053	10.64301719	6.192070527	222.7322222	135.73	74.15975905	33.6518119	8.4	3.17983012	-43.75977911	7.03127602	4.160362656	-1.493201711	TRUE	228	46	46	47	41	37	43	55	77	66	89	91	107	141	279	1100	-51.06069213	0.017741854	7.83E-06	9.67E-05	-40.14790212	107.6842105	25.67016939	-33.93570483	25.67040493
85	81	SC_calibration_May2014	1899/12/30 13:39:00	2014/06/15 00:00	fec00009.png	25h40m14.08s	33h56m7.23s	25.67057667	-33.93534167	2.8	3.535087719	9.033898539	8.734522514	329.1166667	51.55888889	84.38776864	38.09126467	11.27000266	170.4799781	-48.67757009	8.361363172	1.866391673	-0.4039757	FALSE	139	30	29	34	44	31	45	50	44	47	44	47	61	64	72	166	-52.93644203	0.004109293	5.09E-06	1.66E-05	-47.80859174	149.6842105	25.66973922	-33.93608842	25.67000256
86	23	SC_calibration_May2014	1899/12/30 16:27:00	2014/06/15 00:00	fec00347.png	25h47m59.17s	33h55m48.64s	25.79977	-33.93017833	-5.133333333	38.80350877	-2.543882353	41.81405779	69.41666667	63.80888889	36.24711398	15.79271984	5.6	12.80426607	-43.90831075	6.802109478	3.996768364	-1.404811788	FALSE	42	16	7	19	16	20	21	32	35	43	52	57	59	90	144	519	-51.07454732	0.008823151	7.81E-06	9.51E-05	-40.21747336	444.0350877	25.79901077	-33.9303473	25.79914657
87	43	SC_calibration_May2014	1899/12/30 16:25:00	2014/06/15 00:00	fec00343.png	25h48m7.07s	33h56m1.07s	25.801965	-33.93363	4.666666667	33.43684211	8.25403267	36.8494761	35.55222222	24.99	28.23759086	12.76527408	3.966949965	30.78414653	-55.90123457	6.133378499	2.602334511	0.430232454	FALSE	71	35	29	36	35	37	45	39	27	36	26	16	11	10	4	2	-57.32255066	0.000718748	1.85E-06	2.08E-06	-56.82454602	404.3684211	25.80135359	-33.93375159	25.80145067
88	71	SC_calibration_May2014	1899/12/30 16:25:00	2014/06/15 00:00	fec00343.png	25h48m7.07s	33h56m1.07s	25.801965	-33.93363	5.833333333	29.00350877	11.31116818	33.79234059	90.10555556	47.63888889	35.10476132	12.24944443	10.07399111	49.63546343	-49.64660057	8.368087976	1.744203867	-0.264617359	TRUE	91	29	49	32	49	49	51	40	43	33	51	49	58	68	65	118	-53.46326628	0.003531746	4.50E-06	1.14E-05	-49.42863212	392.7017544	25.80004815	-33.93401121	25.80014317
0	0	0	0	1900/01/00 00:00	0	0	0	0	0	0	0	0	0	0	0	0	0	0	0	0	0	0	0	0	0	0	0	0	0	0	0	0	0	0	0	0	0	0	0	0	0	0	0.00E+00	0.00E+00	0	0	0	0	0
0	0	0	0	1900/01/00 00:00	0	0	0	0	0	0	0	0	0	0	0	0	0	0	0	0	0	0	0	0	0	0	0	0	0	0	0	0	0	0	0	0	0	0	0	0	0	0	0.00E+00	0.00E+00	0	0	0	0	0
89	48	SC_calibration_May2014	1899/12/30 16:30:00	2014/06/15 00:00	fec00353.png	25h47m46.03s	33h55m29.88s	25.79611833	-33.92496667	1.4	36.00350877	4.698245614	39.93859649	57.92888889	53.30111111	29.74214687	12.04551553	6.566706142	21.59531045	-44.86924804	7.562164177	3.200088352	-1.173176857	FALSE	50	17	21	26	18	23	29	26	32	44	26	55	51	79	87	395	-51.41179521	0.006711757	7.22E-06	6.54E-05	-41.8442221	432.3684211	25.79445929	-33.92539813	25.79455736
90	58	SC_calibration_May2014	1899/12/30 16:30:00	2014/06/15 00:00	fec00353.png	25h47m46.03s	33h55m29.88s	25.79611833	-33.92496667	0.466666667	36.47017544	4.476208137	40.16063397	80.74111111	72.03	34.39933901	13.06041517	7.590202848	18.75865035	-43.61138015	6.726924779	4.301806878	-1.494891134	FALSE	39	25	20	21	16	25	24	28	28	54	44	69	79	92	113	646	-51.019705	0.010153003	7.91E-06	0.000101373	-39.94078856	441.7017544	25.79595488	-33.92500918	25.79606317
91	87	SC_calibration_May2014	1899/12/30 16:31:00	2014/06/15 00:00	fec00355.png	25h47m41.74s	33h55m23.62s	25.79492667	-33.92322833	1.166666667	27.13684211	8.622933142	34.8472423	151.4644444	135.8933333	51.79049067	22.41093483	9.729866813	38.65980825	-46.50130152	7.549288401	2.482791428	-0.765142111	FALSE	104	52	35	59	62	68	93	94	127	126	157	187	183	218	246	685	-52.06728736	0.014860466	6.21E-06	3.41E-05	-44.66653248	423.0350877	25.79326586	-33.9236816	25.7934187
0	0	0	0	1900/01/00 00:00	0	0	0	0	0	0	0	0	0	0	0	0	0	0	0	0	0	0	0	0	0	0	0	0	0	0	0	0	0	0	0	0	0	0	0	0	0	0	0.00E+00	0.00E+00	0	0	0	0	0
92	50	SC_calibration_May2014	1899/12/30 16:35:00	2014/06/15 00:00	fec00363.png	25h47m24.13s	33h54m59.21s	25.790035	-33.91644667	2.333333333	32.97017544	5.82372549	36.71311662	64.78888889	52.10333333	41.86876603	19.11767652	4.445957009	19.98310652	-47.60817308	8.152598425	2.020701979	-0.540995899	FALSE	74	18	33	28	34	41	39	42	45	53	72	45	52	59	92	230	-52.46391555	0.005006903	5.67E-06	2.41E-05	-46.17853877	402.0350877	25.78873614	-33.91686939	25.78889523
93	10	SC_calibration_May2014	1899/12/30 16:40:00	2014/06/15 00:00	fec00373.png	25h46m59.45s	33h54m29.26s	25.78318167	-33.90812833	10.26666667	28.07017544	12.66591617	30.3375926	64.08111111	15.19	47.71069231	22.90235311	4.254128362	8.790543183	-51.16743119	8.373625798	1.739467698	-0.139455085	FALSE	33	14	14	20	13	18	15	11	18	12	15	15	18	24	19	20	-54.2016463	0.000934911	3.80E-06	7.26E-06	-51.39260964	327.3684211	25.78176684	-33.90868987	25.78195851
[truncated: 9 more columns]
