# Supplementary material for: Recreational Fish-Finders—An Inexpensive Alternative to Scientific Echo-Sounders for Unravelling the Links between Marine Top Predators and Their Prey
Source: PLoS One. 2015 Nov 23;10(11):e0140936. doi: 10.1371/journal.pone.0140936 (PMC4658084; doi:10.1371/journal.pone.0140936)
Supplement: S5 File — (CSV) [file pone.0140936.s005.csv]

	RegionID	Sv_mean	a	b	c	d	e	f	g	h	i	j	k	l	m	n	o	p
1	2	-33.51059	61	14	11	9	5	7	11	12	19	13	16	20	25	20	99	574
2	4	-52.721084	35	13	3	8	15	17	14	11	18	15	22	19	38	28	48	117
3	5	-42.080558	220	48	48	34	62	43	47	49	73	95	75	81	121	121	304	1098
4	6	-38.242685	416	98	96	123	100	91	92	106	111	101	154	206	224	335	822	5415
5	7	-35.854824	154	14	18	23	24	17	15	21	19	16	11	22	24	43	135	809
6	8	-31.536482	290	117	155	163	186	202	211	219	208	193	261	283	330	399	760	11226
7	9	-32.271167	104	31	28	34	38	43	26	32	25	32	42	30	43	46	118	536
8	13	-49.160345	228	28	21	20	25	34	21	27	37	48	37	38	33	42	71	290
9	19	-46.808489	379	51	34	51	62	59	59	46	67	84	73	73	109	86	105	309
10	21	-43.773383	195	39	40	37	55	50	50	49	60	67	60	57	72	85	132	555
11	22	-53.389085	57	22	30	37	23	36	46	48	67	58	60	69	87	69	93	115
12	23	-44.181613	70	19	30	32	30	55	36	57	70	93	112	116	114	122	147	197
13	27	-35.199636	796	122	123	118	84	106	115	106	122	94	113	106	116	141	338	6269
14	29	-45.693981	53	34	24	32	35	38	46	49	52	55	53	75	71	97	194	1030
15	30	-35.132129	106	37	44	43	49	52	59	52	40	76	55	62	69	91	202	1668
16	33	-38.700971	71	30	18	20	23	31	37	35	42	35	42	58	74	92	154	745
17	58	-45.673034	1235	428	472	503	538	676	720	770	811	881	912	904	935	1059	1274	2394
18	59	-44.954694	364	78	102	94	97	122	113	130	131	158	168	147	121	176	101	187
19	63	-53.682155	742	269	320	334	410	484	500	553	657	669	744	692	661	608	562	946
20	66	-40.756027	181	84	104	115	155	169	191	211	216	291	319	353	354	380	348	426
21	67	-48.413215	54	22	18	18	26	46	38	31	28	30	9	6	4	1	0	0
22	68	-47.059821	208	37	25	26	32	32	42	24	47	42	51	53	65	45	58	100
23	69	-47.093463	145	54	52	63	62	80	91	115	127	161	196	198	255	258	394	958
24	70	-43.705516	101	35	48	44	55	68	81	85	82	93	105	127	163	170	214	851
25	71	-42.584507	226	102	92	122	110	127	151	137	128	147	142	138	123	93	88	150
26	72	-53.455169	77	19	30	34	27	34	42	58	58	69	76	86	109	119	155	483
27	73	-49.357422	517	194	196	248	196	266	238	288	296	316	333	296	348	449	675	3047
28	74	-48.667319	357	151	162	209	202	253	252	259	225	250	257	243	254	253	342	1580
29	76	-52.02256	356	112	128	141	131	139	160	206	235	278	308	305	365	420	570	1503
30	77	-53.23898	98	33	42	38	30	49	50	56	60	55	38	26	15	13	13	29
31	78	-51.314591	184	68	94	102	101	103	126	131	139	152	124	103	74	71	47	65
32	79	-42.83696	489	137	204	144	233	193	220	304	283	327	319	360	430	504	925	6748
33	80	-47.628087	1172	424	458	540	559	580	685	721	793	827	908	904	982	1182	1658	7162
34	87	-49.234046	36	17	16	14	26	22	22	36	33	31	39	49	53	79	98	387
35	88	-39.878298	64	18	12	20	12	19	14	12	40	25	45	54	71	75	116	594
36	89	-44.179718	100	31	43	61	62	61	84	108	130	129	154	179	191	206	249	690
