# Supplementary material for: Recreational Fish-Finders—An Inexpensive Alternative to Scientific Echo-Sounders for Unravelling the Links between Marine Top Predators and Their Prey
Source: PLoS One. 2015 Nov 23;10(11):e0140936. doi: 10.1371/journal.pone.0140936 (PMC4658084; doi:10.1371/journal.pone.0140936)
Supplement: S6 File — (CSV) [file pone.0140936.s006.csv]

	region	rff_depth	rff_area	rff_svu	rff_Svu	rff_svc	rff_Svc	ses_Sv	ses_depth	ses_area	ses_sv
1	2	4.4493575262	49.8711111111	1.67569110871368e-05	-47.7580603471813	0.000133116534917033	-38.7576799578591	-33.51059	5.098485	60.73735	0.000445595708985197
2	4	12.6619170287	22.9211111111	1.09690671023506e-05	-49.5983030674886	3.40514464348978e-05	-44.6786443542954	-52.721084	12.188462	54.700997	5.34430948663448e-06
3	5	6.0892879552	137.1455555556	1.38125546096952e-05	-48.5972599192883	6.65310437176424e-05	-41.7697566342818	-42.080558	5.581522	75.912341	6.19361491768663e-05
4	6	6.4158086937	462.2333333333	1.67107618399508e-05	-47.7700375026552	0.000131677307074792	-38.8048906377303	-38.242685	6.514078	447.178279	0.00014987579507548
5	7	5.3079513299	74.3166666667	1.66051517843183e-05	-47.7975715024984	0.000128441990562402	-38.9129297246424	-35.854824	5.85	90.064227	0.000259727299504989
6	8	15.0647857104	827.7188888889	1.73797142969524e-05	-47.5995736714379	0.000154150441378437	-38.1205522742177	-31.536482	15.183612	746.56132	0.00070202374209129
7	9	14.5921882814	65.7688888889	1.33105610739893e-05	-48.7580363752294	5.91112846513509e-05	-42.2832960213089	-32.271167	15.727528	142.211002	0.000592766020024165
8	13	26.3542202842	54.4444444444	1.13491235755959e-05	-49.4503767512098	3.72404861507675e-05	-44.2898465821654	-49.160345	28.245652	68.074713	1.21329246367124e-05
9	19	29.1065123229	89.67	9.15120948501276e-06	-50.385215028785	2.21905839183981e-05	-46.5383126968319	-46.808489	28.303213	305.213417	2.08521624660891e-05
10	21	28.8926507662	87.2744444444	1.17651544385046e-05	-49.2940236756572	4.10747850186697e-05	-43.8642470094098	-43.773383	27.65625	56.481511	4.19432133947232e-05
11	22	27.3034473343	49.9255555556	7.81182147480974e-06	-51.0724769029342	1.61863652770471e-05	-47.9085066312696	-53.389085	28.294643	60.561521	4.58238421210548e-06
12	23	29.1797685704	70.7777777778	8.78003847983676e-06	-50.5650358072896	2.03328350047392e-05	-46.918020635127	-44.181613	26.922535	76.513091	3.8180244041364e-05
13	27	12.38301891	482.8677777778	1.75096791507512e-05	-47.5672181190256	0.000158942550280835	-37.9875982287815	-35.199636	12.030201	341.283857	0.000302020484553719
14	29	25.9360421841	105.5133333333	1.46167970593046e-05	-48.3514778277241	8.04078295150771e-05	-40.9470166083314	-45.693981	29.812667	206.03703	2.69526765803626e-05
15	30	12.5452465097	147.2722222222	1.57580154301141e-05	-48.0249847859909	0.000105207082781658	-39.7795502149933	-35.132129	12.2575	116.518227	0.000306751786001513
16	33	29.3988499025	82.0477777778	1.43636765555195e-05	-48.4273438297611	7.57537456847252e-05	-41.2059588837035	-38.700971	27.851036	109.559117	0.000134866131381828
17	58	57.6851689133	790.0977777778	8.22561957210111e-06	-50.8483138011225	1.78435343903503e-05	-47.4851911777406	-45.673034	53.65812	676.819765	2.70829894151414e-05
18	59	57.0344551873	124.6233333333	6.15710383100972e-06	-52.1062352257315	1.09615437587485e-05	-49.6012827808771	-44.954694	53.604271	76.134761	3.19543950468044e-05
19	63	50.18347218	498.2211111111	6.65112484477792e-06	-51.7710490017528	1.23143096969992e-05	-49.0958992837922	-53.682155	49.649382	580.298388	4.28335924334462e-06
20	66	41.1366711756	212.17	7.55007882779876e-06	-51.2204851402653	1.52185425916779e-05	-48.1762693591619	-40.756027	38.854752	187.978113	8.40228290209187e-05
21	67	37.6678830866	18.0211111111	1.8323545358812e-06	-57.3699049241488	3.9577637739693e-06	-54.0255013097935	-48.413215	37.297059	29.133297	1.44104817582918e-05
22	68	36.0882796198	48.2922222222	7.50757146833291e-06	-51.2450052484262	1.50669227366959e-05	-48.2197543878954	-47.059821	33.70122	25.762206	1.96796740031725e-05
23	69	36.3884257288	174.7122222222	1.13760618212158e-05	-49.4400805651059	3.74775441379229e-05	-44.2622887568963	-47.093463	33.30787	98.555347	1.95278171552505e-05
24	70	36.4221574675	126.42	1.20244981668545e-05	-49.1993303952076	4.36622550757327e-05	-43.5989383753079	-43.705516	34.232249	58.259896	4.26038061548858e-05
25	71	21.8647357744	113.0266666667	5.30790397758076e-06	-52.7507694232305	8.9742585381641e-06	-50.4700142309349	-42.584507	22.096154	43.036859	5.51504804244804e-05
26	72	35.9543279687	80.36	1.16777825308734e-05	-49.3263961664434	4.02380710275416e-05	-43.9536284709165	-53.455169	34.563008	60.820734	4.51318462533369e-06
27	73	23.8593466121	440.51	1.20657401713121e-05	-49.1844603119767	4.40884894646954e-05	-43.5567478047478	-49.357422	21.5	252.273371	1.15946541805154e-05
28	74	27.1986018788	285.7788888889	1.00293050429428e-05	-49.9872915934964	2.72896462409245e-05	-45.6400209410695	-48.667319	23.729545	251.996531	1.35915222367669e-05
29	76	37.8430181725	291.6588888889	1.08236786818963e-05	-49.6562510894098	3.29050328843696e-05	-44.8273767084201	-52.02256	30.645	46.352658	6.2768825150557e-06
30	77	18.3379568713	35.1166666667	3.78983173012381e-06	-54.2138007243326	6.27624352003991e-06	-52.0230021400833	-53.23898	18.481343	36.277637	4.74353380558712e-06
31	78	26.1372925093	91.6844444444	4.25291153489951e-06	-53.7131365098091	6.99959399704129e-06	-51.5492714997978	-51.314591	25.958108	86.976212	7.38823838992003e-06
32	79	23.6531546268	643.5333333333	1.51681057261236e-05	-48.1906865283618	9.15581936254712e-05	-40.3830278421756	-42.83696	19.151408	483.744689	5.20360113806252e-05
33	80	27.5062104958	1076.7477777778	1.17567165593695e-05	-49.2971395200599	4.09932266753107e-05	-43.872878959765	-47.628087	27.16133	831.90602	1.72659826433379e-05
34	87	39.8478413929	52.1577777778	1.28075998816722e-05	-48.9253224853849	5.25070317268571e-05	-42.7978253210493	-49.234046	38.171296	48.184306	1.192876272174e-05
35	88	39.8330400589	64.8433333333	1.4647150538415e-05	-48.3424685488716	8.09847974051954e-05	-40.9159649992014	-39.878298	38.287931	130.472138	0.000102841925665062
36	89	34.7986163798	134.9133333333	1.06789013626844e-05	-49.7147342489795	3.18017932197806e-05	-44.9754839059738	-44.179718	31.254348	81.523353	3.81969072394256e-05
